# Supplementary material for: The loss of STAT3 in mature osteoclasts has detrimental effects on bone structure
Source: PLoS One. 2020 Jul 30;15(7):e0236891. doi: 10.1371/journal.pone.0236891 (PMC7392311; doi:10.1371/journal.pone.0236891)
Supplement: S1 Data — (XLSX) [file pone.0236891.s003.xlsx]

## Sheet: 2016-02-09_Li
								log2 (expression)
Brainarray probeset ID	Mouse Entrez Gene ID	Entrez Gene ID	Symbol	Description	GO Term(s)	KEGG Pathway(s)	Cluster	control + negative siRNA 1	control + negative siRNA 2	control + negative siRNA 3	control + Stat3 siRNA 1	control + Stat3 siRNA 2	control + Stat3 siRNA 3	RANKL + negative siRNA 1	RANKL + negative siRNA 2	RANKL + negative siRNA 3	RANKL + Stat3 siRNA 1	RANKL + Stat3 siRNA 2	RANKL + Stat3 siRNA 3
320742_at	320742		A230072C01Rik	RIKEN cDNA A230072C01 gene	GO:0003674: molecular_function, GO:0005575: cellular_component, GO:0008150: biological_process		1	5.62571	5.67142	5.75848	5.47883	5.45136	5.55495	5.57261	5.77232	5.65842	5.76269	5.66772	6.15651
230796_at	230796	23038	Wdtc1	WD and tetratricopeptide repeats 1	GO:0000122: negative regulation of transcription from RNA polymerase II promoter, GO:0001701: in utero embryonic development, GO:0004857: enzyme inhibitor activity, GO:0005634: nucleus, GO:0005829: cytosol, GO:0006006: glucose metabolic process, GO:0008361: regulation of cell size, GO:0032869: cellular response to insulin stimulus, GO:0035264: multicellular organism growth, GO:0042393: histone bi…		1	7.58158	7.6111	7.72112	7.49094	7.48745	7.49135	7.54821	7.60453	7.54124	7.5827	7.63236	7.75539
381845_at	381845	646862	2310014L17Rik	RIKEN cDNA 2310014L17 gene	GO:0003674: molecular_function, GO:0005575: cellular_component, GO:0008150: biological_process, GO:0046872: metal ion binding		1	5.59856	5.53274	5.76587	5.34382	5.33409	5.55069	5.62148	5.57904	5.66637	5.67911	5.68766	5.90935
195564_at	195564		Skint3	selection and upkeep of intraepithelial T cells 3	GO:0003674: molecular_function, GO:0005575: cellular_component, GO:0008150: biological_process, GO:0016020: membrane, GO:0016021: integral to membrane		1	2.34151	2.27656	2.29795	1.93107	2.19091	2.19541	2.27773	2.34044	2.20826	2.24584	2.39742	2.6591
353188_at	353188	203102	Adam32	a disintegrin and metallopeptidase domain 32	GO:0004222: metalloendopeptidase activity, GO:0005575: cellular_component, GO:0006508: proteolysis, GO:0008270: zinc ion binding, GO:0016020: membrane, GO:0016021: integral to membrane		1	2.69787	2.57501	2.86992	2.40791	2.59938	2.46336	2.59434	2.52367	2.53356	2.53639	2.63328	2.72585
74057_at	74057		4933405D12Rik	RIKEN cDNA 4933405D12 gene	GO:0003674: molecular_function, GO:0005575: cellular_component, GO:0008150: biological_process		1	4.60506	4.60243	4.69728	4.41465	4.57399	4.39474	4.57013	4.5012	4.52592	4.53145	4.62365	4.75856
100862275_at	100862275		LOC100862275	zinc finger protein 59-like			1	3.58325	3.21996	3.71534	3.30576	3.1981	3.00159	3.40654	3.34225	3.14169	3.27757	3.30178	3.71393
319217_at	319217		Vmn2r7	vomeronasal 2, receptor 7	GO:0003674: molecular_function, GO:0004871: signal transducer activity, GO:0004930: G-protein coupled receptor activity, GO:0005575: cellular_component, GO:0005886: plasma membrane, GO:0007165: signal transduction, GO:0007186: G-protein coupled receptor signaling pathway, GO:0008150: biological_process, GO:0016020: membrane, GO:0016021: integral to membrane		1	2.9677	2.84053	3.03398	2.59636	2.30419	2.1257	2.72418	2.64136	2.64049	2.74197	2.65633	3.07122
387246_at	387246		Mirlet7c-1	microRNA let7c-1	GO:0007566: embryo implantation, GO:0035195: gene silencing by miRNA		1	4.57594	4.13249	4.23768	4.12542	3.78573	3.77223	3.88629	4.28898	4.02341	4.1297	4.41838	5.3308
53625_at	53625	10678	B3gnt2	UDP-GlcNAc:betaGal beta-1,3-N-acetylglucosaminyltransferase 2	GO:0005794: Golgi apparatus, GO:0006486: protein glycosylation, GO:0007411: axon guidance, GO:0007608: sensory perception of smell, GO:0008152: metabolic process, GO:0008378: galactosyltransferase activity, GO:0016020: membrane, GO:0016021: integral to membrane, GO:0016740: transferase activity, GO:0016757: transferase activity, transferring glycosyl groups	00533: Glycosaminoglycan biosynthesis - keratan sulfate, 00601: Glycosphingolipid biosynthesis - lacto and neolacto series, 01100: Metabolic pathways	1	6.55441	6.49132	6.53658	6.44479	6.40296	6.3681	6.4003	6.54931	6.54446	6.56779	6.64818	6.70312
71389_at	71389	84181	Chd6	chromodomain helicase DNA binding protein 6	GO:0004386: helicase activity, GO:0005634: nucleus, GO:0008152: metabolic process		1	6.62261	6.55908	6.51844	6.39996	6.41076	6.38143	6.36365	6.55006	6.4546	6.6383	6.72146	6.82431
76365_at	76365	9096	Tbx18	T-box18	GO:0000122: negative regulation of transcription from RNA polymerase II promoter, GO:0000976: transcription regulatory region sequence-specific DNA binding, GO:0001085: RNA polymerase II transcription factor binding, GO:0001106: RNA polymerase II transcription corepressor activity, GO:0001756: somitogenesis, GO:0002053: positive regulation of mesenchymal cell proliferation, GO:0003163: sinoatrial…		1	4.03625	3.79919	3.87207	3.66752	3.68722	3.68171	3.76127	4.02261	3.88318	4.02075	4.02767	4.09182
67062_at	67062	401612	Mcart6	mitochondrial carrier triple repeat 6	GO:0003674: molecular_function, GO:0005575: cellular_component, GO:0006810: transport, GO:0008150: biological_process, GO:0016020: membrane, GO:0016021: integral to membrane		1	5.04575	4.86975	4.96757	4.85102	4.72341	4.75268	4.80563	5.14813	5.0275	5.10322	5.11508	5.16747
66212_at	66212	10952	Sec61b	Sec61 beta subunit	GO:0000060: protein import into nucleus, translocation, GO:0005622: intracellular, GO:0005783: endoplasmic reticulum, GO:0006810: transport, GO:0015031: protein transport, GO:0016020: membrane, GO:0016021: integral to membrane, GO:0030433: ER-associated protein catabolic process, GO:0030970: retrograde protein transport, ER to cytosol, GO:0043022: ribosome binding, GO:0048408: epidermal growth fa…	03060: Protein export, 04141: Protein processing in endoplasmic reticulum, 04145: Phagosome	1	6.87379	6.56203	6.94288	6.59922	6.51126	6.62772	6.52452	6.91225	6.67148	6.81015	6.75624	7.18959
240633_at	240633	643414	Lipk	lipase, family member K	GO:0003674: molecular_function, GO:0005575: cellular_component, GO:0005576: extracellular region, GO:0006629: lipid metabolic process, GO:0008150: biological_process, GO:0016042: lipid catabolic process, GO:0016787: hydrolase activity, GO:0016788: hydrolase activity, acting on ester bonds		1	2.91586	2.77165	2.91191	2.67271	2.63336	2.62495	2.64624	2.80316	2.74372	2.81382	2.74408	3.0075
23988_at	23988	5300	Pin1	protein (peptidyl-prolyl cis/trans isomerase) NIMA-interacting 1	GO:0000413: protein peptidyl-prolyl isomerization, GO:0001934: positive regulation of protein phosphorylation, GO:0003755: peptidyl-prolyl cis-trans isomerase activity, GO:0005515: protein binding, GO:0005634: nucleus, GO:0005737: cytoplasm, GO:0006457: protein folding, GO:0007049: cell cycle, GO:0016853: isomerase activity, GO:0030496: midbody, GO:0030512: negative regulation of transforming gro…	04622: RIG-I-like receptor signaling pathway	1	5.53973	5.47483	5.32645	5.22072	5.02987	5.35167	5.11906	5.52008	5.2336	5.40857	5.41755	5.78994
20463_at	20463	9167	Cox7a2l	cytochrome c oxidase subunit VIIa polypeptide 2-like	GO:0004129: cytochrome-c oxidase activity, GO:0005739: mitochondrion, GO:0005743: mitochondrial inner membrane, GO:0005746: mitochondrial respiratory chain, GO:0009055: electron carrier activity, GO:0016020: membrane	00190: Oxidative phosphorylation, 04260: Cardiac muscle contraction, 05010: Alzheimer's disease, 05012: Parkinson's disease, 05016: Huntington's disease	1	5.88266	5.73317	5.77416	5.61591	5.52176	5.67773	5.55973	5.7698	5.6252	5.85076	5.825	5.9804
258279_at	258279		Olfr846	olfactory receptor 846	GO:0004871: signal transducer activity, GO:0004930: G-protein coupled receptor activity, GO:0004984: olfactory receptor activity, GO:0007165: signal transduction, GO:0007186: G-protein coupled receptor signaling pathway, GO:0007608: sensory perception of smell, GO:0016021: integral to membrane, GO:0050911: detection of chemical stimulus involved in sensory perception of smell	04740: Olfactory transduction	1	1.66654	1.40828	1.46067	1.28921	1.29886	1.50551	1.31432	1.54723	1.46194	1.59739	1.62354	1.66594
100316811_at	100316811		Mir1930	microRNA 1930			1	4.28773	3.50522	3.68863	3.41315	3.44125	3.56959	3.52229	3.74304	3.6226	3.57124	3.99508	4.18908
100043300_at	100043300		Gm4345	predicted gene 4345	GO:0003674: molecular_function, GO:0005575: cellular_component, GO:0008150: biological_process		1	1.83541	1.289	1.48654	1.23902	1.40215	1.20501	1.20812	1.39256	1.27543	1.47855	1.40636	1.52931
14373_at	14373	50486	G0s2	G0/G1 switch gene 2	GO:0005739: mitochondrion, GO:0006915: apoptotic process, GO:0043065: positive regulation of apoptotic process		1	5.07623	4.82044	4.93727	4.70667	4.86433	4.74475	4.84426	4.86975	4.86359	4.87683	4.97477	4.94323
232406_at	232406		BC035044	cDNA sequence BC035044	GO:0003674: molecular_function, GO:0005575: cellular_component, GO:0008150: biological_process		1	2.23911	2.01895	2.08902	1.92753	2.1375	1.96918	2.08023	1.92394	2.01923	2.14816	2.10161	2.32811
233801_at	233801	341392	Acsm4	acyl-CoA synthetase medium-chain family member 4	GO:0000166: nucleotide binding, GO:0003824: catalytic activity, GO:0004321: fatty-acyl-CoA synthase activity, GO:0005524: ATP binding, GO:0005739: mitochondrion, GO:0005739: mitochondrion, GO:0006629: lipid metabolic process, GO:0006631: fatty acid metabolic process, GO:0006637: acyl-CoA metabolic process, GO:0008152: metabolic process, GO:0016874: ligase activity, GO:0046872: metal ion binding, …	00650: Butanoate metabolism, 01100: Metabolic pathways	1	2.74692	2.69048	2.71436	2.32623	2.69984	2.5578	2.50589	2.46972	2.67074	2.73911	2.65014	2.82199
258577_at	258577		Olfr1026	olfactory receptor 1026	GO:0004871: signal transducer activity, GO:0004930: G-protein coupled receptor activity, GO:0004984: olfactory receptor activity, GO:0007165: signal transduction, GO:0007186: G-protein coupled receptor signaling pathway, GO:0007608: sensory perception of smell, GO:0016021: integral to membrane, GO:0050911: detection of chemical stimulus involved in sensory perception of smell	04740: Olfactory transduction	1	1.71443	1.70361	1.72551	1.58205	1.71483	1.53197	1.65401	1.70361	1.76079	1.73736	2.09364	1.88431
74970_at	74970		4930483O08Rik	RIKEN cDNA 4930483O08 gene			1	3.33677	3.17507	3.39749	2.97255	3.33587	3.09456	3.17991	3.2191	3.31699	3.24349	3.53687	3.45715
384009_at	384009	152007	Glipr2	GLI pathogenesis-related 2	GO:0003674: molecular_function, GO:0005575: cellular_component, GO:0005576: extracellular region, GO:0005794: Golgi apparatus, GO:0008150: biological_process, GO:0016020: membrane		1	3.90228	3.72209	3.92539	3.64981	3.81209	3.698	3.70105	3.82887	3.78229	4.12078	4.00371	3.80057
387206_at	387206		Mir210	microRNA 210	GO:0030509: BMP signaling pathway, GO:0032926: negative regulation of activin receptor signaling pathway, GO:0045669: positive regulation of osteoblast differentiation, GO:0045669: positive regulation of osteoblast differentiation		1	6.47317	6.32384	6.52674	6.35676	6.41335	6.27213	6.33961	6.43638	6.43126	6.56203	6.53267	6.47332
67874_at	67874	56475	Rprm	reprimo, TP53 dependent G2 arrest mediator candidate	GO:0003674: molecular_function, GO:0005737: cytoplasm, GO:0007050: cell cycle arrest, GO:0007346: regulation of mitotic cell cycle, GO:0016020: membrane, GO:0016021: integral to membrane	04115: p53 signaling pathway	1	4.54246	4.21814	4.36134	4.02604	4.20993	4.21544	4.28415	4.4115	4.44972	4.63089	4.51485	4.37942
20474_at	20474	51804	Six4	sine oculis-related homeobox 4	GO:0003677: DNA binding, GO:0003700: sequence-specific DNA binding transcription factor activity, GO:0005634: nucleus, GO:0005634: nucleus, GO:0005737: cytoplasm, GO:0006355: regulation of transcription, DNA-dependent, GO:0007275: multicellular organismal development, GO:0007519: skeletal muscle tissue development, GO:0042472: inner ear morphogenesis, GO:0043524: negative regulation of neuron apo…		1	4.03591	3.89514	3.97274	3.58128	3.92379	3.77226	3.96121	4.00347	3.97613	4.13016	4.08062	4.00347
20132_at	20132	10692	Rrh	retinal pigment epithelium derived rhodopsin homolog	GO:0004871: signal transducer activity, GO:0004930: G-protein coupled receptor activity, GO:0007165: signal transduction, GO:0007186: G-protein coupled receptor signaling pathway, GO:0007601: visual perception, GO:0007602: phototransduction, GO:0009881: photoreceptor activity, GO:0016020: membrane, GO:0016021: integral to membrane, GO:0018298: protein-chromophore linkage, GO:0050896: response to …		1	3.69133	3.67201	3.40016	3.00896	3.53265	3.05557	3.49586	3.34432	3.36792	3.451	3.59878	3.68994
56221_at	56221	6369	Ccl24	chemokine (C-C motif) ligand 24	GO:0001938: positive regulation of endothelial cell proliferation, GO:0005125: cytokine activity, GO:0005576: extracellular region, GO:0005615: extracellular space, GO:0006935: chemotaxis, GO:0006954: inflammatory response, GO:0006955: immune response, GO:0007010: cytoskeleton organization, GO:0008009: chemokine activity, GO:0008360: regulation of cell shape, GO:0030335: positive regulation of ce…	04060: Cytokine-cytokine receptor interaction, 04062: Chemokine signaling pathway	1	4.06088	3.84027	3.90178	3.50712	3.80277	3.61975	3.96885	3.84939	3.73237	3.77664	3.87749	4.07682
258953_at	258953		Olfr340	olfactory receptor 340	GO:0004871: signal transducer activity, GO:0004930: G-protein coupled receptor activity, GO:0004984: olfactory receptor activity, GO:0007165: signal transduction, GO:0007186: G-protein coupled receptor signaling pathway, GO:0007608: sensory perception of smell, GO:0016021: integral to membrane, GO:0050911: detection of chemical stimulus involved in sensory perception of smell	04740: Olfactory transduction	1	2.99145	2.57491	2.45994	2.14527	2.45519	2.04431	2.53765	2.59731	2.29908	2.53463	2.46813	2.48307
100503044_at	100503044		A730020M07Rik	RIKEN cDNA A730020M07 gene	GO:0003674: molecular_function, GO:0005575: cellular_component, GO:0008150: biological_process		1	2.66098	2.5828	2.56928	2.32346	2.48349	2.39591	2.55264	2.58107	2.5286	2.52036	2.58084	2.51658
100042547_at	100042547		Gm3897	predicted gene 3897			1	4.57847	4.61202	4.55415	4.21516	4.52387	4.1796	4.55461	4.45175	4.51896	4.75882	4.57783	4.54759
791378_at	791378		Gm10280	predicted gene 10280			1	2.13138	2.16012	2.11027	1.91367	2.12014	1.98661	2.09948	2.0606	2.16971	2.24335	2.20744	2.12014
16192_at	16192	3568	Il5ra	interleukin 5 receptor, alpha	GO:0002437: inflammatory response to antigenic stimulus, GO:0004896: cytokine receptor activity, GO:0016020: membrane, GO:0016021: integral to membrane, GO:0019221: cytokine-mediated signaling pathway, GO:0032674: regulation of interleukin-5 production, GO:0071310: cellular response to organic substance	04060: Cytokine-cytokine receptor interaction, 04630: Jak-STAT signaling pathway, 04640: Hematopoietic cell lineage	1	2.5795	2.79155	2.81437	2.28388	2.56154	2.41187	2.56864	2.59696	2.47434	2.85093	2.67276	2.58408
193740_at	193740	3304,3303	Hspa1a	heat shock protein 1A	GO:0000166: nucleotide binding, GO:0000723: telomere maintenance, GO:0005515: protein binding, GO:0005524: ATP binding, GO:0005737: cytoplasm, GO:0005739: mitochondrion, GO:0006281: DNA repair, GO:0006950: response to stress, GO:0009408: response to heat, GO:0009408: response to heat, GO:0044444: cytoplasmic part	03040: Spliceosome, 04010: MAPK signaling pathway, 04141: Protein processing in endoplasmic reticulum, 04144: Endocytosis, 04612: Antigen processing and presentation, 05020: Prion diseases, 05145: Toxoplasmosis	1	2.79669	3.16484	2.81811	1.81119	2.78779	2.25095	2.96247	2.76053	2.36946	3.15996	2.77494	2.82802
100503803_at	100503803		Gm17434	predicted gene, 17434			1	2.22855	1.70582	1.57992	1.27316	1.29568	1.53354	1.79948	1.3435	1.67558	1.76992	1.67346	1.80093
215895_at	215895		Gm4794	predicted gene 4794	GO:0003674: molecular_function, GO:0005575: cellular_component, GO:0008150: biological_process		1	1.81999	1.49116	1.46774	1.28424	1.23132	1.36699	1.52431	1.44055	1.54	1.62864	1.40537	1.64747
15116_at	15116	3036	Has1	hyaluronan synthase1	GO:0008152: metabolic process, GO:0010764: negative regulation of fibroblast migration, GO:0016020: membrane, GO:0016021: integral to membrane, GO:0016740: transferase activity, GO:0016757: transferase activity, transferring glycosyl groups, GO:0030213: hyaluronan biosynthetic process, GO:0030213: hyaluronan biosynthetic process, GO:0036120: cellular response to platelet-derived growth factor sti…		1	3.94625	3.54155	3.65556	3.28216	3.33879	3.47463	3.81143	3.61399	3.64641	3.66248	3.68763	3.86115
208258_at	208258	341405	Ankrd33	ankyrin repeat domain 33	GO:0003674: molecular_function, GO:0005575: cellular_component, GO:0008150: biological_process		1	4.78988	4.18738	4.30575	4.36345	4.00001	4.10894	4.33128	4.3309	4.29212	4.52821	4.48928	4.52252
75793_at	75793		4933432K03Rik	RIKEN cDNA 4933432K03 gene			1	3.68525	3.40358	3.4117	3.42419	3.1545	3.23996	3.50432	3.28532	3.35783	3.58931	3.40623	3.45828
100503023_at	100503023		Gm12843	predicted gene 12843			1	4.92024	4.77899	4.88142	4.70226	4.45915	4.6783	5.00597	4.69304	4.6309	5.00016	4.86259	4.87849
241732_at	241732		Tspyl3	TSPY-like 3	GO:0003674: molecular_function, GO:0005575: cellular_component, GO:0008150: biological_process		1	4.61061	4.30404	4.15751	4.2792	4.13783	4.20728	4.23781	4.22511	4.38289	4.4286	4.47088	4.49086
723974_at	723974		Mir500	microRNA 500			1	3.50776	3.30203	3.11204	3.08297	3.10067	3.0868	3.15983	3.20661	3.22191	3.51498	3.38821	3.49689
257908_at	257908		Olfr115	olfactory receptor 115	GO:0004984: olfactory receptor activity, GO:0007186: G-protein coupled receptor signaling pathway, GO:0007608: sensory perception of smell, GO:0016021: integral to membrane, GO:0050911: detection of chemical stimulus involved in sensory perception of smell		1	2.34879	2.17762	1.60955	1.89543	1.47838	2.08164	1.7466	1.58723	1.69252	2.38924	2.16289	2.52066
57252_at	57252		Tas2r105	taste receptor, type 2, member 105	GO:0004871: signal transducer activity, GO:0004930: G-protein coupled receptor activity, GO:0007165: signal transduction, GO:0007186: G-protein coupled receptor signaling pathway, GO:0008527: taste receptor activity, GO:0016020: membrane, GO:0016021: integral to membrane, GO:0050896: response to stimulus, GO:0050909: sensory perception of taste, GO:0050912: detection of chemical stimulus involved…	04742: Taste transduction	1	2.62426	2.61202	2.20928	2.30249	2.23161	2.35159	2.44728	2.29711	2.32765	2.48841	2.52227	2.58848
100504496_at	100504496		Gm20255	predicted gene, 20255			1	3.93456	3.71945	3.73965	3.73181	3.57043	3.59961	3.67486	3.63095	3.77119	3.71094	3.83535	3.79129
68396_at	68396	9027	Nat8	N-acetyltransferase 8 (GCN5-related, putative)	GO:0001702: gastrulation with mouth forming second, GO:0001702: gastrulation with mouth forming second, GO:0005783: endoplasmic reticulum, GO:0005794: Golgi apparatus, GO:0007162: negative regulation of cell adhesion, GO:0007275: multicellular organismal development, GO:0007369: gastrulation, GO:0008080: N-acetyltransferase activity, GO:0008152: metabolic process, GO:0016020: membrane, GO:0016021…		1	2.91034	2.60395	2.65068	2.48126	2.39791	2.34499	2.45465	2.26941	2.71605	2.60886	2.68337	2.58411
71111_at	71111	2863	Gpr39	G protein-coupled receptor 39	GO:0003674: molecular_function, GO:0005575: cellular_component, GO:0008343: adult feeding behavior, GO:0032024: positive regulation of insulin secretion, GO:0035483: gastric emptying, GO:0035774: positive regulation of insulin secretion involved in cellular response to glucose stimulus, GO:0042593: glucose homeostasis, GO:0042632: cholesterol homeostasis, GO:0060455: negative regulation of gastri…		1	3.27071	3.09748	2.68594	2.58174	2.647	2.73065	2.79414	2.58607	3.04338	2.86439	3.0819	2.79463
83885_at	83885		Slc25a2	solute carrier family 25 (mitochondrial carrier, ornithine transporter) member 2	GO:0003674: molecular_function, GO:0005739: mitochondrion, GO:0006810: transport, GO:0008150: biological_process, GO:0016020: membrane, GO:0016021: integral to membrane		1	3.67936	3.54	3.48102	3.24095	3.27493	3.15405	3.33713	3.40715	3.62445	3.34901	3.5151	3.44523
74011_at	74011	9481	Slc25a27	solute carrier family 25, member 27	GO:0003674: molecular_function, GO:0005739: mitochondrion, GO:0005739: mitochondrion, GO:0006810: transport, GO:0008284: positive regulation of cell proliferation, GO:0016020: membrane, GO:0016021: integral to membrane, GO:0035356: cellular triglyceride homeostasis, GO:0043025: neuronal cell body, GO:0043066: negative regulation of apoptotic process, GO:0045177: apical part of cell, GO:0051562: r…		1	3.81961	3.79403	3.64369	3.542	3.46697	3.69061	3.76409	3.56089	3.78535	3.73005	3.81368	4.01667
19892_at	19892	6121	Rpe65	retinal pigment epithelium 65	GO:0004744: retinal isomerase activity, GO:0007468: regulation of rhodopsin gene expression, GO:0007601: visual perception, GO:0008286: insulin receptor signaling pathway, GO:0042574: retinal metabolic process, GO:0060041: retina development in camera-type eye, GO:0060042: retina morphogenesis in camera-type eye, GO:0071257: cellular response to electrical stimulus	00830: Retinol metabolism	1	2.33377	2.26119	2.17878	1.96172	1.88691	2.2164	1.93844	1.89099	2.29919	2.23721	2.16369	2.3349
638251_at	638251		Sult2a7	sulfotransferase family 2A, dehydroepiandrosterone (DHEA)-preferring, member 7			1	1.67979	1.65206	1.66797	1.49881	1.43767	1.56893	1.52054	1.6216	1.77067	1.80315	1.88629	1.76556
99738_at	99738	3749	Kcnc4	potassium voltage gated channel, Shaw-related subfamily, member 4	GO:0005216: ion channel activity, GO:0005244: voltage-gated ion channel activity, GO:0005249: voltage-gated potassium channel activity, GO:0005267: potassium channel activity, GO:0006810: transport, GO:0006811: ion transport, GO:0006813: potassium ion transport, GO:0008076: voltage-gated potassium channel complex, GO:0016020: membrane, GO:0016021: integral to membrane, GO:0031594: neuromuscular j…		1	5.43841	5.15348	5.36089	5.12589	5.06226	5.18665	5.24236	5.13531	5.42934	5.33581	5.53441	5.45963
79263_at	79263	56658	Trim39	tripartite motif-containing 39	GO:0005622: intracellular, GO:0005737: cytoplasm, GO:0005739: mitochondrion, GO:0006915: apoptotic process, GO:0008270: zinc ion binding, GO:0042802: identical protein binding, GO:0046872: metal ion binding		1	6.77022	6.7469	6.70094	6.71403	6.69934	6.5651	6.65813	6.6086	6.74444	6.77989	6.79898	7.03741
232973_at	232973	147719	Lypd4	Ly6/Plaur domain containing 4	GO:0003674: molecular_function, GO:0005575: cellular_component, GO:0005886: plasma membrane, GO:0008150: biological_process, GO:0016020: membrane, GO:0031225: anchored to membrane		1	4.01956	4.06131	3.8863	3.92341	4.08716	3.76121	4.05096	3.71014	4.08631	4.16029	4.24631	4.30223
20090_at	20090	6235	Rps29	ribosomal protein S29	GO:0003735: structural constituent of ribosome, GO:0003735: structural constituent of ribosome, GO:0005622: intracellular, GO:0005737: cytoplasm, GO:0005840: ribosome, GO:0006412: translation, GO:0008270: zinc ion binding, GO:0008270: zinc ion binding, GO:0015935: small ribosomal subunit, GO:0022627: cytosolic small ribosomal subunit, GO:0022627: cytosolic small ribosomal subunit, GO:0030529: rib…	03010: Ribosome	1	3.26005	3.00761	3.01528	2.85199	2.9022	2.56171	3.29267	2.66147	2.94992	3.11649	3.18347	3.36185
100503632_at	100503632		Gm16892	predicted gene, 16892			1	5.28747	5.11435	5.32952	5.31376	5.38563	4.96192	5.18452	4.92219	5.18225	5.37945	5.47219	5.43868
70081_at	70081		2210404O09Rik	RIKEN cDNA 2210404O09 gene	GO:0005575: cellular_component, GO:0008150: biological_process, GO:0046872: metal ion binding		1	3.27032	3.08638	3.29361	3.38287	3.31572	3.06457	3.22028	2.80602	3.01412	3.49318	3.40129	3.63111
100861616_at	100861616		LOC100861616	uncharacterized LOC100861616			1	5.12068	5.05592	5.23035	5.07957	5.26567	4.96001	5.10283	4.75866	5.10566	5.28263	5.18842	5.50467
100502750_at	100502750		Gm19351	predicted gene, 19351			1	2.16827	2.16644	2.18509	2.27835	2.14751	2.0696	2.19033	2.04428	2.31584	2.44691	2.31836	2.55672
100503076_at	100503076		Gm19539	predicted gene, 19539			1	7.10775	6.89873	6.90895	6.93615	6.80399	6.68345	7.21039	6.51938	7.24187	7.43859	7.22043	7.47889
545925_at	545925		Psg27	pregnancy-specific glycoprotein 27	GO:0003674: molecular_function, GO:0005575: cellular_component, GO:0007565: female pregnancy, GO:0008150: biological_process		1	1.8715	1.61934	1.6589	1.69478	1.58882	1.65016	1.6195	1.51516	1.82106	1.88564	1.81127	2.04728
225207_at	225207	25925	Zfp521	zinc finger protein 521	GO:0003676: nucleic acid binding, GO:0003677: DNA binding, GO:0005622: intracellular, GO:0005634: nucleus, GO:0006351: transcription, DNA-dependent, GO:0006355: regulation of transcription, DNA-dependent, GO:0007275: multicellular organismal development, GO:0008270: zinc ion binding, GO:0019904: protein domain specific binding, GO:0030154: cell differentiation, GO:0046872: metal ion binding		1	4.07291	4.12951	4.35903	3.78618	3.75354	3.84858	3.93745	3.83693	3.93657	4.20374	3.89495	3.96364
67620_at	67620	55805	Lrp2bp	Lrp2 binding protein	GO:0005515: protein binding, GO:0005737: cytoplasm, GO:0008150: biological_process		1	3.32279	3.2475	3.55114	2.94327	3.05188	3.02828	3.2225	2.97206	3.25749	3.36541	3.23435	3.37011
100526517_at	100526517		Mir1251	microRNA 1251			1	2.02733	1.98561	2.34671	1.62122	2.02506	1.8104	1.91128	1.91128	2.03098	2.17354	1.99153	1.91128
100862277_at	100862277		LOC100862277	uncharacterized LOC100862277			1	3.50734	2.9145	3.40726	2.81744	2.98881	3.07059	3.22632	3.05495	3.01996	3.64968	3.35964	3.32018
100503651_at	100503651		Gm15354	predicted gene 15354			1	3.08354	2.67475	3.03521	2.37938	2.64341	2.76627	2.70955	2.67475	2.75582	2.98703	2.61195	2.83107
100862031_at	100862031		LOC100862031	uncharacterized LOC100862031			1	4.71382	4.53125	4.74719	4.34175	4.49634	4.47035	4.73359	4.44881	4.80795	4.84756	4.64987	4.76818
100861921_at	100861921		LOC100861921	uncharacterized LOC100861921			1	4.39293	4.36266	4.22721	4.11396	4.18103	4.10534	4.29564	4.07791	4.45724	4.64831	4.22499	4.57089
100061_at	100061	64922	Lrrc19	leucine rich repeat containing 19	GO:0003674: molecular_function, GO:0005575: cellular_component, GO:0008150: biological_process, GO:0016020: membrane, GO:0016021: integral to membrane		1	3.01497	3.08513	2.97351	2.70154	2.80345	2.85843	2.8843	2.68942	2.82043	3.19487	2.9512	3.02745
230558_at	230558	731	C8a	complement component 8, alpha polypeptide	GO:0001848: complement binding, GO:0005576: extracellular region, GO:0005579: membrane attack complex, GO:0005615: extracellular space, GO:0005886: plasma membrane, GO:0006955: immune response, GO:0006956: complement activation, GO:0006957: complement activation, alternative pathway, GO:0006958: complement activation, classical pathway, GO:0016020: membrane, GO:0016021: integral to membrane, GO:0…	04610: Complement and coagulation cascades, 05020: Prion diseases, 05146: Amoebiasis, 05322: Systemic lupus erythematosus	1	4.09354	4.10074	4.0764	3.95695	3.89311	3.90253	4.09916	3.91014	4.01582	4.21506	4.02181	4.11773
20495_at	20495	6557	Slc12a1	solute carrier family 12, member 1	GO:0001822: kidney development, GO:0005215: transporter activity, GO:0005515: protein binding, GO:0005886: plasma membrane, GO:0006810: transport, GO:0006811: ion transport, GO:0006813: potassium ion transport, GO:0006814: sodium ion transport, GO:0006821: chloride transport, GO:0006821: chloride transport, GO:0007588: excretion, GO:0008511: sodium:potassium:chloride symporter activity, GO:001529…		1	2.84194	3.071	3.12528	2.5795	2.72657	2.88161	3.02369	2.64937	2.98477	3.21057	2.95344	2.97149
76376_at	76376	25769	Slc24a2	solute carrier family 24 (sodium/potassium/calcium exchanger), member 2	GO:0005262: calcium channel activity, GO:0006816: calcium ion transport, GO:0006874: cellular calcium ion homeostasis, GO:0007612: learning, GO:0007613: memory, GO:0016020: membrane, GO:0016021: integral to membrane, GO:0046983: protein dimerization activity, GO:0060291: long-term synaptic potentiation, GO:0060292: long term synaptic depression		1	3.11288	3.04469	3.30905	2.83513	2.80746	3.02445	3.16611	2.62748	3.28951	3.32772	3.19254	3.15966
100217420_at	100217420		Snora81	small nucleolar RNA, H/ACA box 81	GO:0003674: molecular_function, GO:0005575: cellular_component, GO:0008150: biological_process		1	4.8349	5.07403	5.01164	4.89721	5.04281	4.98677	4.70012	4.65261	5.1382	5.07297	5.37977	5.88774
75786_at	75786	9793	Ckap5	cytoskeleton associated protein 5	GO:0000922: spindle pole, GO:0005737: cytoplasm, GO:0005813: centrosome, GO:0005856: cytoskeleton, GO:0007049: cell cycle, GO:0007051: spindle organization, GO:0007067: mitosis, GO:0008017: microtubule binding, GO:0030951: establishment or maintenance of microtubule cytoskeleton polarity, GO:0043021: ribonucleoprotein complex binding, GO:0043234: protein complex, GO:0051297: centrosome organizati…		1	9.64423	9.7437	9.65756	9.6309	9.65889	9.70361	9.61924	9.56965	9.63824	9.6946	9.76277	9.8641
73681_at	73681	60487	Trmt11	tRNA methyltransferase 11 homolog (S. cerevisiae)	GO:0003676: nucleic acid binding, GO:0005575: cellular_component, GO:0008033: tRNA processing, GO:0008168: methyltransferase activity, GO:0016740: transferase activity, GO:0032259: methylation		1	6.37791	6.46006	6.38183	6.53828	6.47196	6.55095	6.39579	6.3524	6.42358	6.71	6.69447	6.95399
72012_at	72012		1600020E01Rik	RIKEN cDNA 1600020E01 gene	GO:0003674: molecular_function, GO:0005575: cellular_component, GO:0008150: biological_process		1	5.42773	5.6253	5.37191	5.57462	5.52775	5.43547	5.52845	5.39003	5.49643	5.70012	5.73812	5.91979
319934_at	319934	81846	Sbf2	SET binding factor 2	GO:0005774: vacuolar membrane, GO:0016020: membrane, GO:0019208: phosphatase regulator activity, GO:0019902: phosphatase binding, GO:0035091: phosphatidylinositol binding, GO:0042803: protein homodimerization activity, GO:0051262: protein tetramerization		1	9.0235	9.11312	8.97085	8.91658	9.0177	8.98699	8.91741	8.98162	9.0037	9.02963	9.07796	9.20231
17224_at	17224		Mcpt1	mast cell protease 1	GO:0003824: catalytic activity, GO:0004252: serine-type endopeptidase activity, GO:0005576: extracellular region, GO:0005622: intracellular, GO:0006508: proteolysis, GO:0008233: peptidase activity, GO:0008236: serine-type peptidase activity, GO:0016787: hydrolase activity		1	2.19868	2.33566	2.18994	2.03564	2.25441	2.0752	1.79043	2.22033	2.18168	2.49952	2.53824	2.74747
329371_at	329371		6430548G04	uncharacterized LOC329371			1	3.52766	3.75659	3.57334	3.547	3.58447	3.5023	3.35816	3.62082	3.48891	3.65875	3.81123	3.91195
233789_at	233789	23049	Smg1	SMG1 homolog, phosphatidylinositol 3-kinase-related kinase (C. elegans)	GO:0000166: nucleotide binding, GO:0000184: nuclear-transcribed mRNA catabolic process, nonsense-mediated decay, GO:0004674: protein serine/threonine kinase activity, GO:0005524: ATP binding, GO:0005634: nucleus, GO:0005737: cytoplasm, GO:0006281: DNA repair, GO:0006950: response to stress, GO:0006974: response to DNA damage stimulus, GO:0016301: kinase activity, GO:0016310: phosphorylation, GO:0…	03015: mRNA surveillance pathway	1	8.87201	8.95053	8.82731	8.81528	8.90841	8.90442	8.80462	8.89109	8.88969	8.9362	9.14503	9.17582
626115_at	626115		Gm6653	predicted gene 6653			1	4.35813	4.53843	4.21318	4.1667	4.36065	4.4997	4.16544	4.37492	4.33307	4.64334	4.78103	4.9106
214162_at	214162	4297	Mll1	myeloid/lymphoid or mixed-lineage leukemia 1	GO:0003677: DNA binding, GO:0003682: chromatin binding, GO:0005515: protein binding, GO:0005634: nucleus, GO:0005634: nucleus, GO:0006306: DNA methylation, GO:0006351: transcription, DNA-dependent, GO:0006355: regulation of transcription, DNA-dependent, GO:0006461: protein complex assembly, GO:0008168: methyltransferase activity, GO:0008270: zinc ion binding, GO:0008285: negative regulation of ce…		1	7.7794	8.00793	7.74204	7.67016	7.85346	7.78596	7.7451	7.95127	7.69916	7.84522	8.17159	8.23616
100504051_at	100504051		Gm20034	predicted gene, 20034			1	7.28711	7.27803	7.30026	7.131	7.16643	7.23948	7.2225	7.0199	7.34319	7.17742	7.61375	7.85291
52023_at	52023	10464	Pibf1	progesterone immunomodulatory binding factor 1	GO:0003674: molecular_function, GO:0005813: centrosome, GO:0008150: biological_process		1	6.60803	6.62022	6.70814	6.59171	6.64686	6.66335	6.65238	6.54581	6.73331	6.75124	6.84329	6.92703
21378_at	21378		Tbrg3	transforming growth factor beta regulated gene 3	GO:0003674: molecular_function, GO:0005575: cellular_component, GO:0008150: biological_process		1	6.08541	6.16264	6.04438	5.68763	5.86889	5.94881	5.71834	6.09783	6.06872	5.96637	6.56049	6.95811
100503407_at	100503407		LOC100503407	uncharacterized LOC100503407			1	5.37206	5.54098	5.58296	5.48806	5.31818	5.49739	5.2843	5.65994	5.51742	5.54222	6.03404	6.04671
75512_at	75512	257202	Gpx6	glutathione peroxidase 6	GO:0004601: peroxidase activity, GO:0016491: oxidoreductase activity, GO:0055114: oxidation-reduction process	00480: Glutathione metabolism, 00590: Arachidonic acid metabolism	1	2.87452	2.76586	2.69353	2.62823	2.56448	2.87958	2.55015	2.54027	2.65593	2.75369	2.88278	2.77387
193003_at	193003	644139	Pirt	phosphoinositide-interacting regulator of transient receptor potential channels	GO:0016020: membrane, GO:0016021: integral to membrane		1	4.30547	4.13683	4.10748	4.02598	3.75469	4.21057	4.01358	3.75974	4.03664	3.92551	4.50098	4.27568
100316783_at	100316783		Mir1b	microRNA 1b	GO:0010629: negative regulation of gene expression		1	6.18015	5.767	5.57945	5.52746	5.43124	5.8618	5.32868	5.35662	5.65253	5.52014	5.931	6.19251
100502796_at	100502796		Gm19378	predicted gene, 19378			1	1.41662	1.37505	1.0731	1.10075	1.0659	1.09455	1.00775	1.10075	1.07922	1.1345	1.53995	1.50153
72345_at	72345	139285	Fam123b	family with sequence similarity 123, member B	GO:0005546: phosphatidylinositol-4,5-bisphosphate binding, GO:0005634: nucleus, GO:0005737: cytoplasm, GO:0005886: plasma membrane, GO:0008013: beta-catenin binding, GO:0008289: lipid binding, GO:0016020: membrane, GO:0016055: Wnt receptor signaling pathway, GO:0060828: regulation of canonical Wnt receptor signaling pathway, GO:0090090: negative regulation of canonical Wnt receptor signaling path…		1	6.73974	6.80005	6.65665	6.59368	6.5952	6.68173	6.64659	6.51999	6.55146	6.65229	6.75598	6.81632
723957_at	723957		Mir194-2	microRNA 194-2	GO:0071222: cellular response to lipopolysaccharide, GO:0071230: cellular response to amino acid stimulus		1	4.60527	4.68555	4.28173	4.35982	3.77708	4.4114	4.18057	4.13462	4.18216	4.20253	4.45328	4.57914
23832_at	23832	2829	Xcr1	chemokine (C motif) receptor 1	GO:0004871: signal transducer activity, GO:0004930: G-protein coupled receptor activity, GO:0004950: chemokine receptor activity, GO:0005886: plasma membrane, GO:0006935: chemotaxis, GO:0007165: signal transduction, GO:0007186: G-protein coupled receptor signaling pathway, GO:0016020: membrane, GO:0016021: integral to membrane, GO:0034097: response to cytokine stimulus, GO:0051209: release of seq…	04060: Cytokine-cytokine receptor interaction, 04062: Chemokine signaling pathway	1	4.26197	4.09931	4.20456	4.02166	3.94206	4.21907	4.00124	4.06102	4.17256	4.24773	4.44577	4.16181
17287_at	17287	4224	Mep1a	meprin 1 alpha	GO:0004222: metalloendopeptidase activity, GO:0006508: proteolysis, GO:0008233: peptidase activity, GO:0008237: metallopeptidase activity, GO:0008270: zinc ion binding, GO:0016020: membrane, GO:0016021: integral to membrane, GO:0016787: hydrolase activity, GO:0017090: meprin A complex, GO:0046872: metal ion binding	04974: Protein digestion and absorption	1	3.52346	3.39659	3.28009	3.29279	3.15961	3.50781	3.31016	3.23693	3.41841	3.60716	3.63816	3.46449
242546_at	242546		Cyp2j12	cytochrome P450, family 2, subfamily j, polypeptide 12	GO:0003674: molecular_function, GO:0004497: monooxygenase activity, GO:0005575: cellular_component, GO:0008150: biological_process, GO:0016491: oxidoreductase activity, GO:0046872: metal ion binding, GO:0055114: oxidation-reduction process		1	3.36741	3.00487	3.03296	2.8529	2.71986	3.16339	2.82039	3.05323	2.89962	3.27674	3.21177	2.98586
225594_at	225594		Gm4841	predicted gene 4841	GO:0003674: molecular_function, GO:0005575: cellular_component, GO:0008150: biological_process		1	2.81166	2.67795	2.87341	2.47564	2.6311	2.87569	2.46888	3.02483	2.51044	2.88563	3.15398	2.99282
268686_at	268686	170591	S100z	S100 calcium binding protein, zeta	GO:0003674: molecular_function, GO:0005575: cellular_component, GO:0008150: biological_process		1	2.90704	2.8796	2.82697	2.74266	2.84635	2.93584	2.57828	2.95085	2.70051	3.01157	3.1164	3.04222
100038967_at	100038967		Gm1988	predicted gene 1988	GO:0003674: molecular_function, GO:0005575: cellular_component, GO:0008150: biological_process		1	1.2224	1.27647	1.30237	1.08288	1.2028	1.47697	1.02345	1.21291	1.01915	1.33963	1.54006	1.66761
100504379_at	100504379		Gm20201	predicted gene, 20201			1	2.76153	2.67096	2.6616	2.37725	2.79311	2.73284	2.37163	2.5531	2.42659	2.91128	2.77095	2.63986
240549_at	240549		Gm4952	predicted gene 4952	GO:0003674: molecular_function, GO:0005739: mitochondrion, GO:0008150: biological_process		1	3.06128	2.96636	2.91748	2.87419	3.03034	3.00019	2.89904	2.89029	2.81086	3.10098	3.11919	3.02333
69677_at	69677	27177	Il1f8	interleukin 1 family, member 8	GO:0003674: molecular_function, GO:0005125: cytokine activity, GO:0005149: interleukin-1 receptor binding, GO:0005576: extracellular region, GO:0005615: extracellular space, GO:0006954: inflammatory response, GO:0006955: immune response, GO:0008150: biological_process		1	2.22913	1.92894	2.11292	1.81673	2.09563	2.07485	1.71827	2.00163	1.90099	2.06038	2.22119	2.07563
319862_at	319862		E230008O15Rik	RIKEN cDNA E230008O15 gene			1	5.1077	5.06778	5.02614	4.79725	4.95957	5.07738	4.58524	4.90618	4.8852	4.96819	5.13335	5.13919
208079_at	208079		A530053G22Rik	RIKEN cDNA A530053G22 gene	GO:0003674: molecular_function, GO:0005575: cellular_component, GO:0008150: biological_process		1	2.01828	2.02154	2.29401	2.2397	2.22482	2.1246	2.02076	2.28023	1.92969	2.98655	2.28288	2.71879
216856_at	216856	57555	Nlgn2	neuroligin 2	GO:0001966: thigmotaxis, GO:0002087: regulation of respiratory gaseous exchange by neurological system process, GO:0004872: receptor activity, GO:0005886: plasma membrane, GO:0005887: integral to plasma membrane, GO:0005887: integral to plasma membrane, GO:0007155: cell adhesion, GO:0007158: neuron cell-cell adhesion, GO:0007416: synapse assembly, GO:0007416: synapse assembly, GO:0007630: jump re…	04514: Cell adhesion molecules (CAMs)	1	4.9129	4.80664	4.9095	4.85272	4.96668	4.95978	4.76934	4.83342	4.93577	5.29607	5.0335	5.21433
382221_at	382221		Gm1141	predicted gene 1141	GO:0003674: molecular_function, GO:0005634: nucleus, GO:0008150: biological_process		1	4.49802	4.55811	4.75039	4.30055	4.60307	4.57313	4.55126	4.61422	4.66595	5.02634	4.65995	4.87632
71321_at	71321		4933440J02Rik	RIKEN cDNA 4933440J02 gene	GO:0003674: molecular_function, GO:0005575: cellular_component, GO:0008150: biological_process		1	1.92317	1.8666	2.0308	1.90539	1.74359	1.95511	1.87004	1.94762	1.9519	2.12013	2.08882	2.25385
69550_at	69550		Bst2	bone marrow stromal cell antigen 2	GO:0004871: signal transducer activity, GO:0005622: intracellular, GO:0005794: Golgi apparatus, GO:0005886: plasma membrane, GO:0007165: signal transduction, GO:0016020: membrane, GO:0016021: integral to membrane, GO:0016324: apical plasma membrane, GO:0031225: anchored to membrane, GO:0042803: protein homodimerization activity, GO:0043123: positive regulation of I-kappaB kinase/NF-kappaB cascade…		1	6.21796	6.16087	6.35607	6.22529	6.2369	6.31467	6.30076	6.3021	6.29182	6.51396	6.44897	6.57239
76131_at	76131	55635	Depdc1a	DEP domain containing 1a	GO:0005096: GTPase activator activity, GO:0005622: intracellular, GO:0005634: nucleus, GO:0006351: transcription, DNA-dependent, GO:0006355: regulation of transcription, DNA-dependent, GO:0007165: signal transduction, GO:0017053: transcriptional repressor complex, GO:0035556: intracellular signal transduction, GO:0043547: positive regulation of GTPase activity, GO:0045892: negative regulation of …		1	7.26733	7.10131	7.45307	7.18631	7.2317	7.16818	7.13422	7.32228	7.20471	7.47916	7.35443	7.61719
18979_at	18979	5444	Pon1	paraoxonase 1	GO:0004063: aryldialkylphosphatase activity, GO:0004064: arylesterase activity, GO:0004064: arylesterase activity, GO:0005509: calcium ion binding, GO:0005543: phospholipid binding, GO:0005576: extracellular region, GO:0005615: extracellular space, GO:0008015: blood circulation, GO:0008035: high-density lipoprotein particle binding, GO:0008152: metabolic process, GO:0008203: cholesterol metabolic…	01100: Metabolic pathways	1	3.0122	3.14694	3.25507	3.10666	2.88343	3.08662	3.00945	3.10294	3.10067	3.32198	3.14614	3.20754
751534_at	751534		Mir676	microRNA 676	GO:0071230: cellular response to amino acid stimulus		1	2.1306	2.1941	2.27647	2.07357	1.96824	2.1631	2.07336	2.0513	2.1446	2.28755	2.19417	2.34656
14173_at	14173	2247	Fgf2	fibroblast growth factor 2	GO:0000186: activation of MAPKK activity, GO:0000189: MAPK import into nucleus, GO:0001525: angiogenesis, GO:0001525: angiogenesis, GO:0001658: branching involved in ureteric bud morphogenesis, GO:0001759: organ induction, GO:0001934: positive regulation of protein phosphorylation, GO:0001938: positive regulation of endothelial cell proliferation, GO:0001938: positive regulation of endothelial ce…	04010: MAPK signaling pathway, 04810: Regulation of actin cytoskeleton, 05200: Pathways in cancer, 05218: Melanoma	1	6.10147	6.17057	6.05651	6.07593	5.74092	6.09476	5.90384	6.04176	5.9624	6.35393	5.95712	6.38848
12482_at	12482	931	Ms4a1	membrane-spanning 4-domains, subfamily A, member 1	GO:0005154: epidermal growth factor receptor binding, GO:0005730: nucleolus, GO:0009897: external side of plasma membrane, GO:0016020: membrane, GO:0016021: integral to membrane, GO:0042113: B cell activation	04640: Hematopoietic cell lineage	1	2.20247	2.28314	2.25953	2.04989	2.05635	2.08336	2.11186	2.2965	2.17008	2.51266	2.34023	2.26342
15529_at	15529	6383	Sdc2	syndecan 2	GO:0005515: protein binding, GO:0008092: cytoskeletal protein binding, GO:0016020: membrane, GO:0016021: integral to membrane, GO:0030165: PDZ domain binding, GO:0043025: neuronal cell body, GO:0045202: synapse	04512: ECM-receptor interaction, 04514: Cell adhesion molecules (CAMs), 05144: Malaria	1	2.87986	2.87106	2.84971	2.49802	2.72469	2.49877	2.48198	2.81985	2.78651	3.28088	2.83253	2.98736
68274_at	68274		4930547C10Rik	RIKEN cDNA 4930547C10 gene	GO:0003674: molecular_function, GO:0005575: cellular_component, GO:0008150: biological_process		1	1.79383	2.02812	1.8378	1.63979	1.74961	1.72872	1.63213	1.90668	2.06819	2.12927	1.98806	2.00141
66326_at	66326	85479	Dnajc5b	DnaJ (Hsp40) homolog, subfamily C, member 5 beta	GO:0005575: cellular_component, GO:0006457: protein folding, GO:0008150: biological_process, GO:0016020: membrane, GO:0031072: heat shock protein binding, GO:0051082: unfolded protein binding	04141: Protein processing in endoplasmic reticulum	1	3.05011	2.96982	3.20814	3.00219	2.99305	2.7114	2.81757	2.87172	3.05011	3.46465	3.13596	3.19902
100038667_at	100038667		Gm14105	predicted gene 14105			1	3.20818	3.22137	3.26492	2.99484	3.03496	2.91581	3.04943	2.98394	3.23633	3.43333	3.19756	3.20432
224691_at	224691		Zfp472	zinc finger protein 472	GO:0003674: molecular_function, GO:0005575: cellular_component, GO:0008150: biological_process, GO:0046872: metal ion binding		1	6.35728	6.31877	6.41411	6.24799	6.19912	6.18297	6.18508	6.35431	6.291	6.42128	6.35054	6.31967
69700_at	69700	169044	Col22a1	collagen, type XXII, alpha 1	GO:0003674: molecular_function, GO:0005575: cellular_component, GO:0008150: biological_process		1	4.59404	4.53447	4.64019	4.48823	4.2962	4.33689	4.40626	4.5566	4.61007	4.77876	4.52341	4.52886
12005_at	12005	8312	Axin1	axin 1	GO:0000209: protein polyubiquitination, GO:0001701: in utero embryonic development, GO:0001701: in utero embryonic development, GO:0001743: optic placode formation, GO:0001932: regulation of protein phosphorylation, GO:0001934: positive regulation of protein phosphorylation, GO:0001934: positive regulation of protein phosphorylation, GO:0002039: p53 binding, GO:0004871: signal transducer activity…	04310: Wnt signaling pathway, 05200: Pathways in cancer, 05210: Colorectal cancer, 05213: Endometrial cancer, 05217: Basal cell carcinoma	1	7.75673	7.84154	7.87603	7.68329	7.79218	7.71655	7.9141	7.86778	7.8405	7.91214	7.9408	8.10814
237246_at	237246		BC022960	cDNA sequence BC022960			1	5.49071	5.86729	5.66476	5.44187	5.34908	5.39142	6.1418	5.96582	5.91788	6.03251	6.29297	6.68426
215194_at	215194	65095	Kri1	KRI1 homolog (S. cerevisiae)	GO:0003674: molecular_function, GO:0005575: cellular_component, GO:0008150: biological_process		1	7.90357	7.98521	7.92938	7.86723	7.86576	7.79222	8.10341	8.17359	8.05561	8.14979	8.18539	8.37601
78787_at	78787	159195	Usp54	ubiquitin specific peptidase 54	GO:0003674: molecular_function, GO:0004221: ubiquitin thiolesterase activity, GO:0005575: cellular_component, GO:0006511: ubiquitin-dependent protein catabolic process, GO:0008150: biological_process		1	6.10933	6.23187	6.22658	6.1087	6.13746	6.09054	6.15093	6.2409	6.23909	6.27983	6.39774	6.48356
107182_at	107182	9044	Btaf1	BTAF1 RNA polymerase II, B-TFIID transcription factor-associated, (Mot1 homolog, S. cerevisiae)	GO:0003674: molecular_function, GO:0005575: cellular_component, GO:0008150: biological_process		1	8.63796	8.786	8.73669	8.54152	8.69952	8.65734	8.76501	8.83899	8.86266	8.82824	9.04539	9.08028
17356_at	17356	4301	Mllt4	myeloid/lymphoid or mixed-lineage leukemia (trithorax homolog, Drosophila); translocated to, 4	GO:0005515: protein binding, GO:0005634: nucleus, GO:0005737: cytoplasm, GO:0005737: cytoplasm, GO:0005886: plasma membrane, GO:0005911: cell-cell junction, GO:0005912: adherens junction, GO:0005913: cell-cell adherens junction, GO:0005913: cell-cell adherens junction, GO:0007155: cell adhesion, GO:0007165: signal transduction, GO:0030054: cell junction, GO:0030054: cell junction, GO:0030274: LIM…	04520: Adherens junction, 04530: Tight junction, 04670: Leukocyte transendothelial migration	1	8.73917	8.77063	8.74729	8.75181	8.76462	8.71362	8.81355	8.84843	8.79505	8.95238	9.06218	9.17855
78455_at	78455	9931	Helz	helicase with zinc finger domain	GO:0000166: nucleotide binding, GO:0003676: nucleic acid binding, GO:0004386: helicase activity, GO:0005515: protein binding, GO:0005524: ATP binding, GO:0005634: nucleus, GO:0008152: metabolic process, GO:0008270: zinc ion binding, GO:0016787: hydrolase activity, GO:0046872: metal ion binding		1	9.11599	9.11016	9.00235	9.05679	9.01432	8.96605	9.07014	9.11995	9.07206	9.22158	9.25607	9.33664
329002_at	329002	7776	Zfp236	zinc finger protein 236	GO:0003674: molecular_function, GO:0005575: cellular_component, GO:0008150: biological_process		1	6.53997	6.54267	6.47762	6.61223	6.44407	6.47326	6.60502	6.62863	6.67487	6.75368	6.89441	6.84433
18126_at	18126	4843	Nos2	nitric oxide synthase 2, inducible	GO:0001666: response to hypoxia, GO:0001974: blood vessel remodeling, GO:0004517: nitric-oxide synthase activity, GO:0004517: nitric-oxide synthase activity, GO:0005102: receptor binding, GO:0005506: iron ion binding, GO:0005515: protein binding, GO:0005516: calmodulin binding, GO:0005615: extracellular space, GO:0005622: intracellular, GO:0005634: nucleus, GO:0005737: cytoplasm, GO:0005737: cyto…	00330: Arginine and proline metabolism, 01100: Metabolic pathways, 04020: Calcium signaling pathway, 04146: Peroxisome, 05140: Leishmaniasis, 05142: Chagas disease (American trypanosomiasis), 05145: Toxoplasmosis, 05146: Amoebiasis, 05200: Pathways in cancer, 05222: Small cell lung cancer	1	4.73135	4.7537	4.70528	4.68111	4.78605	4.42143	4.9789	4.6774	5.06974	5.67553	5.5072	5.57234
72949_at	72949	905	Ccnt2	cyclin T2	GO:0005634: nucleus		1	7.78459	7.80137	7.78163	7.73751	7.75941	7.7177	7.84921	7.74734	7.75817	7.95696	7.96613	7.98059
235435_at	235435	197021	Lctl	lactase-like	GO:0003824: catalytic activity, GO:0004553: hydrolase activity, hydrolyzing O-glycosyl compounds, GO:0005783: endoplasmic reticulum, GO:0005975: carbohydrate metabolic process, GO:0016020: membrane, GO:0016021: integral to membrane, GO:0043169: cation binding		1	3.98904	4.12345	4.16905	4.15105	4.18038	3.89154	4.37408	4.34622	4.17196	4.74982	4.70235	4.66321
270163_at	270163	4649	Myo9a	myosin IXa	GO:0000166: nucleotide binding, GO:0003774: motor activity, GO:0003779: actin binding, GO:0005096: GTPase activator activity, GO:0005524: ATP binding, GO:0005622: intracellular, GO:0007165: signal transduction, GO:0008152: metabolic process, GO:0016020: membrane, GO:0016021: integral to membrane, GO:0016459: myosin complex, GO:0035556: intracellular signal transduction, GO:0043547: positive regul…		1	7.82451	7.92372	7.82941	7.79084	7.81437	7.73862	7.97034	7.89779	7.85243	8.03054	8.00029	8.01332
239102_at	239102	85446	Zfhx2	zinc finger homeobox 2	GO:0003677: DNA binding, GO:0005634: nucleus, GO:0008150: biological_process		1	5.67206	5.83228	5.72229	5.69229	5.67317	5.74252	5.65075	5.87322	5.74101	5.9793	5.92794	6.12158
26920_at	26920	11064	Cep110	centrosomal protein 110	GO:0003674: molecular_function, GO:0005737: cytoplasm, GO:0005813: centrosome, GO:0005856: cytoskeleton, GO:0007049: cell cycle, GO:0008150: biological_process, GO:0051301: cell division		1	7.94629	8.09777	8.10227	8.01974	8.10983	8.02852	8.12908	8.21443	7.97769	8.29353	8.30448	8.47121
18569_at	18569	27250	Pdcd4	programmed cell death 4	GO:0003723: RNA binding, GO:0005515: protein binding, GO:0005634: nucleus, GO:0005737: cytoplasm, GO:0005829: cytosol, GO:0006915: apoptotic process, GO:0007569: cell aging, GO:0045892: negative regulation of transcription, DNA-dependent		1	7.6001	7.82618	7.79923	7.60717	7.63707	7.62467	7.83821	7.93027	7.83827	8.04798	8.02736	7.94946
105349_at	105349	8644	Akr1c18	aldo-keto reductase family 1, member C18	GO:0000060: protein import into nucleus, translocation, GO:0001758: retinal dehydrogenase activity, GO:0004032: alditol:NADP+ 1-oxidoreductase activity, GO:0004745: retinol dehydrogenase activity, GO:0004958: prostaglandin F receptor activity, GO:0005622: intracellular, GO:0005634: nucleus, GO:0005737: cytoplasm, GO:0005829: cytosol, GO:0006709: progesterone catabolic process, GO:0006709: progest…	00140: Steroid hormone biosynthesis	1	2.61199	3.13285	2.89292	2.75572	2.88365	2.57498	2.87167	3.19414	2.90632	3.53711	3.17828	3.22988
51902_at	51902	11237	Rnf24	ring finger protein 24	GO:0003674: molecular_function, GO:0005575: cellular_component, GO:0005794: Golgi apparatus, GO:0008150: biological_process, GO:0008270: zinc ion binding, GO:0016020: membrane, GO:0016021: integral to membrane, GO:0046872: metal ion binding		1	8.18616	8.20803	8.19518	8.27827	8.22542	8.19767	9.44853	9.4729	9.48217	9.6337	9.663	9.7787
102502_at	102502	5357	Pls1	plastin 1 (I-isoform)	GO:0003779: actin binding, GO:0005509: calcium ion binding, GO:0005737: cytoplasm, GO:0008150: biological_process		1	4.14386	4.10355	4.12168	4.06889	3.82596	4.02103	6.15271	6.16605	6.25081	6.72842	6.65995	6.52907
15894_at	15894	3383	Icam1	intercellular adhesion molecule 1	GO:0001772: immunological synapse, GO:0002291: T cell activation via T cell receptor contact with antigen bound to MHC molecule on antigen presenting cell, GO:0002457: T cell antigen processing and presentation, GO:0002693: positive regulation of cellular extravasation, GO:0005178: integrin binding, GO:0005615: extracellular space, GO:0005886: plasma membrane, GO:0007155: cell adhesion, GO:000715…	04514: Cell adhesion molecules (CAMs), 04650: Natural killer cell mediated cytotoxicity, 04670: Leukocyte transendothelial migration, 05143: African trypanosomiasis, 05144: Malaria, 05150: Staphylococcus aureus infection, 05323: Rheumatoid arthritis, 05416: Viral myocarditis	1	9.15397	9.19623	9.19315	9.22382	9.2122	9.17023	9.72515	9.72443	9.74484	9.87729	10.0132	9.97659
75767_at	75767	80223	Rab11fip1	RAB11 family interacting protein 1 (class I)	GO:0003674: molecular_function, GO:0005737: cytoplasm, GO:0005768: endosome, GO:0005813: centrosome, GO:0006810: transport, GO:0008150: biological_process, GO:0015031: protein transport, GO:0016020: membrane, GO:0031410: cytoplasmic vesicle	04144: Endocytosis	1	6.62899	6.684	6.65682	6.6369	6.70505	6.74821	7.50153	7.56574	7.47364	7.68581	7.80854	7.83454
15567_at	15567	6532	Slc6a4	solute carrier family 6 (neurotransmitter transporter, serotonin), member 4	GO:0005328: neurotransmitter:sodium symporter activity, GO:0005335: serotonin:sodium symporter activity, GO:0005515: protein binding, GO:0005768: endosome, GO:0005829: cytosol, GO:0005886: plasma membrane, GO:0005887: integral to plasma membrane, GO:0006810: transport, GO:0006836: neurotransmitter transport, GO:0006837: serotonin transport, GO:0006837: serotonin transport, GO:0007613: memory, GO:…		1	4.14222	4.15768	4.21925	3.72289	4.05293	3.95972	7.14253	6.9351	6.9022	8.13529	7.95381	8.34776
18037_at	18037	4794	Nfkbie	nuclear factor of kappa light polypeptide gene enhancer in B cells inhibitor, epsilon	GO:0005737: cytoplasm, GO:0005794: Golgi apparatus, GO:0042942: D-serine transport, GO:0045892: negative regulation of transcription, DNA-dependent, GO:0048471: perinuclear region of cytoplasm	04660: T cell receptor signaling pathway, 04662: B cell receptor signaling pathway, 04722: Neurotrophin signaling pathway, 04920: Adipocytokine signaling pathway	1	6.67548	6.64982	6.71726	6.61828	6.7616	6.7503	7.84374	7.85495	7.85422	8.22726	8.11611	8.10979
116872_at	116872	8710	Serpinb7	serine (or cysteine) peptidase inhibitor, clade B, member 7	GO:0004867: serine-type endopeptidase inhibitor activity, GO:0004867: serine-type endopeptidase inhibitor activity, GO:0005575: cellular_component, GO:0005737: cytoplasm, GO:0010466: negative regulation of peptidase activity, GO:0010951: negative regulation of endopeptidase activity, GO:0015870: acetylcholine transport, GO:0030162: regulation of proteolysis, GO:0030162: regulation of proteolysis,…		1	2.97716	2.36006	2.92051	2.46049	2.91265	2.99156	5.38217	5.07554	5.4861	6.45455	6.33806	6.37823
66748_at	66748	285141	4933404M02Rik	RIKEN cDNA 4933404M02 gene	GO:0003674: molecular_function, GO:0005575: cellular_component, GO:0008150: biological_process		1	3.34073	3.24414	3.07629	3.21827	2.9383	3.37157	4.61473	4.89448	4.56244	5.31223	5.22023	5.67488
105835_at	105835	27352	Sgsm3	small G protein signaling modulator 3	GO:0005083: small GTPase regulator activity, GO:0005097: Rab GTPase activator activity, GO:0005515: protein binding, GO:0005622: intracellular, GO:0005737: cytoplasm, GO:0005921: gap junction, GO:0007049: cell cycle, GO:0007050: cell cycle arrest, GO:0017137: Rab GTPase binding, GO:0032313: regulation of Rab GTPase activity, GO:0032851: positive regulation of Rab GTPase activity, GO:0045732: posi…		1	7.94353	7.87736	7.90216	7.82214	7.93309	7.89151	8.34977	8.1915	8.23501	8.41978	8.43381	8.55245
238161_at	238161	9472	Akap6	A kinase (PRKA) anchor protein 6	GO:0005102: receptor binding, GO:0005634: nucleus, GO:0005635: nuclear envelope, GO:0005640: nuclear outer membrane, GO:0005737: cytoplasm, GO:0010738: regulation of protein kinase A signaling cascade, GO:0016529: sarcoplasmic reticulum, GO:0019899: enzyme binding, GO:0031965: nuclear membrane, GO:0032514: positive regulation of protein phosphatase type 2B activity, GO:0032947: protein complex sc…		1	2.92636	2.70453	2.81528	2.6164	2.94103	2.95642	3.65436	3.29835	3.51336	3.87033	3.92685	3.90201
216551_at	216551	29094	1110067D22Rik	RIKEN cDNA 1110067D22 gene	GO:0003674: molecular_function, GO:0005622: intracellular, GO:0008150: biological_process, GO:0030246: carbohydrate binding		1	5.91284	5.96381	6.0946	5.99765	5.93627	5.88346	6.33562	6.23766	6.39054	6.41421	6.54339	6.57443
20964_at	20964	6853	Syn1	synapsin I	GO:0000795: synaptonemal complex, GO:0003779: actin binding, GO:0003824: catalytic activity, GO:0005515: protein binding, GO:0005524: ATP binding, GO:0005623: cell, GO:0005623: cell, GO:0005794: Golgi apparatus, GO:0007269: neurotransmitter secretion, GO:0007269: neurotransmitter secretion, GO:0008021: synaptic vesicle, GO:0008152: metabolic process, GO:0030054: cell junction, GO:0030425: dendrit…		1	4.59172	4.84999	4.75331	4.61767	4.81931	4.73228	5.18514	5.10068	5.17975	5.40606	5.52329	5.59439
104248_at	104248	23523	Cabin1	calcineurin binding protein 1	GO:0004864: protein phosphatase inhibitor activity, GO:0005634: nucleus, GO:0005737: cytoplasm, GO:0007165: signal transduction, GO:0016235: aggresome, GO:0019904: protein domain specific binding, GO:0030346: protein phosphatase 2B binding, GO:0060548: negative regulation of cell death		1	8.40114	8.48987	8.36502	8.29634	8.36232	8.34952	8.90526	8.98962	8.9998	8.97942	9.19936	9.14268
19296_at	19296		Pvt1	plasmacytoma variant translocation 1			1	6.4303	6.30359	6.33665	6.20385	6.26365	6.33462	6.63033	6.66803	6.81165	6.7531	7.01189	7.02628
20725_at	20725	5271	Serpinb8	serine (or cysteine) peptidase inhibitor, clade B, member 8	GO:0004867: serine-type endopeptidase inhibitor activity, GO:0004867: serine-type endopeptidase inhibitor activity, GO:0005737: cytoplasm, GO:0005829: cytosol, GO:0010466: negative regulation of peptidase activity, GO:0010951: negative regulation of endopeptidase activity, GO:0010951: negative regulation of endopeptidase activity, GO:0030162: regulation of proteolysis, GO:0030414: peptidase inhib…		1	9.63826	9.72035	9.68297	9.51802	9.57793	9.59435	9.95482	9.77902	9.88915	9.99779	9.97398	9.90159
73490_at	73490	145282	Mipol1	mirror-image polydactyly gene 1 homolog (human)	GO:0003674: molecular_function, GO:0005634: nucleus, GO:0008150: biological_process		1	5.97434	5.83987	6.05894	5.73182	5.8698	5.70999	6.34802	6.16835	6.19577	6.28156	6.49113	6.48938
435626_at	435626	285180	Rufy4	RUN and FYVE domain containing 4	GO:0003674: molecular_function, GO:0005575: cellular_component, GO:0008150: biological_process, GO:0046872: metal ion binding		1	4.79363	4.90515	5.13002	5.01434	4.92103	4.88009	5.50949	5.39777	5.34075	5.82652	5.69858	5.68411
19885_at	19885	6097	Rorc	RAR-related orphan receptor gamma	GO:0003677: DNA binding, GO:0003700: sequence-specific DNA binding transcription factor activity, GO:0003707: steroid hormone receptor activity, GO:0004879: ligand-activated sequence-specific DNA binding RNA polymerase II transcription factor activity, GO:0005515: protein binding, GO:0005634: nucleus, GO:0006351: transcription, DNA-dependent, GO:0006355: regulation of transcription, DNA-dependent…	04710: Circadian rhythm - mammal	1	3.93693	4.58541	4.38424	4.30532	4.187	3.84669	5.51128	5.7492	5.72928	6.27993	5.94032	6.31288
329251_at	329251		Ppp1r12b	protein phosphatase 1, regulatory (inhibitor) subunit 12B	GO:0003674: molecular_function, GO:0005737: cytoplasm, GO:0005886: plasma membrane, GO:0008150: biological_process, GO:0015629: actin cytoskeleton	04270: Vascular smooth muscle contraction	1	6.56775	6.66314	6.77022	6.42694	6.39278	6.41884	7.14828	7.09321	7.17273	7.40076	7.38073	7.33871
70859_at	70859	220416	Lrrc63	leucine rich repeat containing 63	GO:0003674: molecular_function, GO:0005575: cellular_component, GO:0008150: biological_process		1	3.25262	3.41629	3.5411	3.37476	3.29814	3.22678	3.71909	3.77625	3.61729	4.05985	3.69167	4.03399
16468_at	16468	3720	Jarid2	jumonji, AT rich interactive domain 2	GO:0000122: negative regulation of transcription from RNA polymerase II promoter, GO:0001889: liver development, GO:0003677: DNA binding, GO:0003677: DNA binding, GO:0003682: chromatin binding, GO:0005515: protein binding, GO:0005622: intracellular, GO:0005634: nucleus, GO:0005634: nucleus, GO:0006351: transcription, DNA-dependent, GO:0006355: regulation of transcription, DNA-dependent, GO:000727…		1	9.58023	9.6722	9.58656	9.59716	9.56439	9.62331	9.68042	9.78184	9.6578	9.86011	9.90645	9.92384
235533_at	235533	256356	Gk5	glycerol kinase 5 (putative)	GO:0000166: nucleotide binding, GO:0004370: glycerol kinase activity, GO:0005524: ATP binding, GO:0005575: cellular_component, GO:0005975: carbohydrate metabolic process, GO:0006071: glycerol metabolic process, GO:0016301: kinase activity, GO:0016310: phosphorylation, GO:0016740: transferase activity, GO:0016773: phosphotransferase activity, alcohol group as acceptor		1	5.97775	6.12887	6.03699	6.0439	6.13537	6.07096	6.3334	6.60613	6.23148	6.70938	6.82458	6.68802
320806_at	320806	84340	Gfm2	G elongation factor, mitochondrial 2	GO:0000166: nucleotide binding, GO:0003924: GTPase activity, GO:0005525: GTP binding, GO:0005739: mitochondrion, GO:0005739: mitochondrion, GO:0006184: GTP catabolic process, GO:0006412: translation, GO:0032543: mitochondrial translation, GO:0032790: ribosome disassembly		1	7.72326	7.56154	7.59269	7.65104	7.67005	7.65709	7.77318	7.84524	7.79761	8.0022	8.10981	8.10058
232790_at	232790	126014	Oscar	osteoclast associated receptor	GO:0005886: plasma membrane, GO:0016020: membrane, GO:0016021: integral to membrane	04380: Osteoclast differentiation	1	4.18706	4.20534	4.07117	4.44468	4.1999	4.19456	4.77273	4.95456	4.84478	5.38117	5.41533	5.5423
76901_at	76901	23338	Phf15	PHD finger protein 15	GO:0000123: histone acetyltransferase complex, GO:0003674: molecular_function, GO:0008270: zinc ion binding, GO:0043966: histone H3 acetylation, GO:0043981: histone H4-K5 acetylation, GO:0043982: histone H4-K8 acetylation, GO:0043983: histone H4-K12 acetylation, GO:0046872: metal ion binding		1	6.84129	6.80171	6.80682	6.86093	6.89013	6.93346	7.09964	7.16489	6.94878	7.30446	7.32438	7.4289
15040_at	15040	3133	H2-T23	histocompatibility 2, T region locus 23	GO:0001916: positive regulation of T cell mediated cytotoxicity, GO:0002474: antigen processing and presentation of peptide antigen via MHC class I, GO:0002489: antigen processing and presentation of endogenous peptide antigen via MHC class Ib via ER pathway, TAP-dependent, GO:0006955: immune response, GO:0016020: membrane, GO:0016021: integral to membrane, GO:0019882: antigen processing and pres…	04144: Endocytosis, 04145: Phagosome, 04514: Cell adhesion molecules (CAMs), 04612: Antigen processing and presentation, 04650: Natural killer cell mediated cytotoxicity, 04940: Type I diabetes mellitus, 05320: Autoimmune thyroid disease, 05330: Allograft rejection, 05332: Graft-versus-host disease, 05416: Viral myocarditis	1	6.99519	7.16153	7.00511	7.22207	7.12231	7.32244	7.48865	7.77323	7.42725	7.90237	8.27295	8.43488
66957_at	66957	89778	Serpinb11	serine (or cysteine) peptidase inhibitor, clade B (ovalbumin), member 11	GO:0004867: serine-type endopeptidase inhibitor activity, GO:0005737: cytoplasm, GO:0010466: negative regulation of peptidase activity, GO:0010951: negative regulation of endopeptidase activity, GO:0030162: regulation of proteolysis, GO:0030414: peptidase inhibitor activity		1	2.8189	2.92184	2.88677	2.91047	2.98834	3.29312	3.82152	3.64528	3.8144	4.81858	4.44179	4.68581
237038_at	237038	27035	Nox1	NADPH oxidase 1	GO:0000302: response to reactive oxygen species, GO:0001525: angiogenesis, GO:0003081: regulation of systemic arterial blood pressure by renin-angiotensin, GO:0005737: cytoplasm, GO:0005768: endosome, GO:0005769: early endosome, GO:0005886: plasma membrane, GO:0006801: superoxide metabolic process, GO:0006810: transport, GO:0006950: response to stress, GO:0007165: signal transduction, GO:0008284:…	04145: Phagosome, 04380: Osteoclast differentiation, 04670: Leukocyte transendothelial migration	1	3.66478	3.46627	3.99863	3.94835	3.7646	4.18404	4.30813	4.52785	4.48678	5.2596	5.28091	5.18177
16410_at	16410	3685	Itgav	integrin alpha V	GO:0001525: angiogenesis, GO:0001568: blood vessel development, GO:0001846: opsonin binding, GO:0005080: protein kinase C binding, GO:0005245: voltage-gated calcium channel activity, GO:0005622: intracellular, GO:0005886: plasma membrane, GO:0005886: plasma membrane, GO:0006874: cellular calcium ion homeostasis, GO:0006954: inflammatory response, GO:0007155: cell adhesion, GO:0007160: cell-matrix…	04145: Phagosome, 04510: Focal adhesion, 04512: ECM-receptor interaction, 04514: Cell adhesion molecules (CAMs), 04810: Regulation of actin cytoskeleton, 05200: Pathways in cancer, 05222: Small cell lung cancer, 05410: Hypertrophic cardiomyopathy (HCM), 05412: Arrhythmogenic right ventricular cardiomyopathy (ARVC), 05414: Dilated cardiomyopathy	1	9.98671	10.0172	9.96872	10.0078	10.0968	10.1478	10.1684	10.0928	10.1097	10.4308	10.3961	10.4059
110877_at	110877	6570	Slc18a1	solute carrier family 18 (vesicular monoamine), member 1	GO:0005737: cytoplasm, GO:0006810: transport, GO:0006836: neurotransmitter transport, GO:0006855: drug transmembrane transport, GO:0015222: serotonin transmembrane transporter activity, GO:0015238: drug transmembrane transporter activity, GO:0015893: drug transport, GO:0016020: membrane, GO:0016021: integral to membrane, GO:0019899: enzyme binding, GO:0031410: cytoplasmic vesicle, GO:0033603: pos…	05012: Parkinson's disease	1	4.82324	4.75059	4.51762	5.00821	4.82701	4.80426	5.01712	5.28273	5.12068	6.1428	5.796	5.85562
71226_at	71226		4933433G19Rik	RIKEN cDNA 4933433G19 gene			1	3.64667	3.40668	3.36223	3.22106	3.69092	3.52883	3.84468	3.85736	3.75122	4.3489	4.14488	4.25357
223431_at	223431		Tiaf2	TGF-beta1-induced anti-apoptotic factor 2	GO:0003674: molecular_function, GO:0005575: cellular_component, GO:0008150: biological_process		1	4.89526	4.74625	4.63416	4.64205	4.89116	4.92787	4.9724	5.11253	5.08114	5.45156	5.37352	5.6672
54150_at	54150		Rdh7	retinol dehydrogenase 7	GO:0000166: nucleotide binding, GO:0003824: catalytic activity, GO:0004745: retinol dehydrogenase activity, GO:0005783: endoplasmic reticulum, GO:0008152: metabolic process, GO:0016491: oxidoreductase activity, GO:0043231: intracellular membrane-bounded organelle, GO:0055114: oxidation-reduction process		1	2.24712	2.51829	2.56435	2.40458	2.19984	2.33892	2.52754	2.53809	2.50579	2.67712	2.57292	2.94539
237320_at	237320	64577	Aldh8a1	aldehyde dehydrogenase 8 family, member A1	GO:0001758: retinal dehydrogenase activity, GO:0001758: retinal dehydrogenase activity, GO:0005622: intracellular, GO:0005737: cytoplasm, GO:0008152: metabolic process, GO:0016491: oxidoreductase activity, GO:0016620: oxidoreductase activity, acting on the aldehyde or oxo group of donors, NAD or NADP as acceptor, GO:0042573: retinoic acid metabolic process, GO:0042574: retinal metabolic process, …		1	2.48732	2.6746	2.88829	2.63536	2.47541	2.52837	2.6305	2.70262	2.58826	2.86224	2.83417	2.96129
675713_at	675713		Gm17758	hippocalcin-like protein 1-like			1	2.57759	2.77164	2.961	2.57709	2.33921	2.7391	2.72157	2.72208	2.64222	2.79095	3.18795	3.10211
11797_at	11797	329	Birc2	baculoviral IAP repeat-containing 2	GO:0000209: protein polyubiquitination, GO:0001666: response to hypoxia, GO:0001741: XY body, GO:0001890: placenta development, GO:0003713: transcription coactivator activity, GO:0004842: ubiquitin-protein ligase activity, GO:0005515: protein binding, GO:0005622: intracellular, GO:0005634: nucleus, GO:0005737: cytoplasm, GO:0006351: transcription, DNA-dependent, GO:0006355: regulation of transcri…	04120: Ubiquitin mediated proteolysis, 04210: Apoptosis, 04510: Focal adhesion, 04621: NOD-like receptor signaling pathway, 05145: Toxoplasmosis, 05200: Pathways in cancer, 05222: Small cell lung cancer	1	5.91814	6.06945	6.09622	5.77779	5.82763	6.00977	6.04331	6.12078	6.01779	6.30501	6.31566	6.34413
235169_at	235169	55572	Foxred1	FAD-dependent oxidoreductase domain containing 1	GO:0003674: molecular_function, GO:0005739: mitochondrion, GO:0005739: mitochondrion, GO:0008150: biological_process, GO:0016020: membrane, GO:0016021: integral to membrane, GO:0016491: oxidoreductase activity, GO:0055114: oxidation-reduction process		1	8.04227	8.05964	8.08637	8.02726	7.93635	8.0692	8.13515	8.11752	8.10761	8.25811	8.20901	8.3039
269424_at	269424	79960	Phf17	PHD finger protein 17	GO:0000123: histone acetyltransferase complex, GO:0003674: molecular_function, GO:0005634: nucleus, GO:0005737: cytoplasm, GO:0005739: mitochondrion, GO:0006351: transcription, DNA-dependent, GO:0006355: regulation of transcription, DNA-dependent, GO:0006915: apoptotic process, GO:0008270: zinc ion binding, GO:0043966: histone H3 acetylation, GO:0043981: histone H4-K5 acetylation, GO:0043982: his…		1	7.36799	7.40696	7.51134	7.32426	7.22612	7.35794	7.46534	7.42862	7.36931	7.60295	7.57171	7.60104
100929_at	100929	55253	Tyw1	tRNA-yW synthesizing protein 1 homolog (S. cerevisiae)	GO:0000166: nucleotide binding, GO:0003824: catalytic activity, GO:0005506: iron ion binding, GO:0005575: cellular_component, GO:0008033: tRNA processing, GO:0008150: biological_process, GO:0010181: FMN binding, GO:0016491: oxidoreductase activity, GO:0046872: metal ion binding, GO:0051536: iron-sulfur cluster binding, GO:0051539: 4 iron, 4 sulfur cluster binding, GO:0055114: oxidation-reduction …		1	7.59354	7.6374	7.59175	7.41394	7.34696	7.48566	7.61404	7.66842	7.65899	7.73716	7.74815	7.67499
238799_at	238799	3842	Tnpo1	transportin 1	GO:0005634: nucleus, GO:0005737: cytoplasm, GO:0006810: transport, GO:0006886: intracellular protein transport, GO:0008565: protein transporter activity, GO:0015031: protein transport		1	10.34	10.4422	10.2904	10.302	10.1275	10.285	10.466	10.4309	10.417	10.4932	10.5668	10.5552
72397_at	72397	389677	Rbm12b1	RNA binding motif protein 12 B1	GO:0000166: nucleotide binding, GO:0003674: molecular_function, GO:0003676: nucleic acid binding, GO:0003723: RNA binding, GO:0005575: cellular_component, GO:0008150: biological_process		1	4.37172	4.72854	4.3313	4.24073	3.8529	4.01888	4.28995	4.3394	4.42962	4.74033	4.44964	5.03788
83492_at	83492	56169	Gsdmc	gasdermin C	GO:0003674: molecular_function, GO:0005737: cytoplasm, GO:0005739: mitochondrion, GO:0008150: biological_process		1	2.75302	2.78048	2.80778	2.72187	2.53062	2.65199	2.67541	2.72536	2.78048	2.79455	2.81988	2.94483
723918_at	723918		Mir547	microRNA 547			1	1.64798	1.5969	1.60779	1.7381	1.43698	1.45167	1.43151	1.56815	1.67704	1.75133	2.06213	1.75102
69207_at	69207	9295	Srsf11	serine/arginine-rich splicing factor 11	GO:0003674: molecular_function, GO:0005634: nucleus, GO:0008150: biological_process		1	8.67996	8.71876	8.68513	8.71246	8.64286	8.67577	8.65931	8.63621	8.67026	8.77256	8.78729	8.78607
100503685_at	100503685		Gm15567	predicted gene 15567	GO:0003674: molecular_function, GO:0005575: cellular_component, GO:0008150: biological_process		1	5.20773	5.28695	5.1069	5.26726	5.0609	5.14479	5.11973	5.11451	5.26674	5.34945	5.36232	5.33162
237859_at	237859	84081	Ccdc55	coiled-coil domain containing 55	GO:0000381: regulation of alternative nuclear mRNA splicing, via spliceosome, GO:0003723: RNA binding, GO:0003729: mRNA binding, GO:0005634: nucleus, GO:0006397: mRNA processing, GO:0006913: nucleocytoplasmic transport, GO:0008380: RNA splicing, GO:0016607: nuclear speck, GO:0030529: ribonucleoprotein complex, GO:0032502: developmental process		1	8.97445	9.07604	9.00247	8.97572	9.03155	8.88481	9.10063	8.98917	9.08042	9.17368	9.28407	9.17235
100861949_at	100861949		LOC100861949	uncharacterized LOC100861949			1	7.52998	7.67052	7.69293	7.81658	7.58844	7.31452	7.77173	7.56856	7.73273	7.97869	8.12628	7.93971
258183_at	258183		Olfr917	olfactory receptor 917	GO:0004871: signal transducer activity, GO:0004930: G-protein coupled receptor activity, GO:0004984: olfactory receptor activity, GO:0007165: signal transduction, GO:0007186: G-protein coupled receptor signaling pathway, GO:0007608: sensory perception of smell, GO:0016021: integral to membrane, GO:0050911: detection of chemical stimulus involved in sensory perception of smell		1	3.38284	3.52273	3.35118	3.52388	3.51047	3.31868	3.40853	3.43602	3.51355	3.64401	3.74623	3.75241
100862011_at	100862011		LOC100862011	uncharacterized LOC100862011			1	7.97418	8.11528	8.06427	8.31377	8.12578	7.96473	8.13392	7.91546	8.14528	8.44822	8.71276	8.64177
12051_at	12051	602	Bcl3	B cell leukemia/lymphoma 3	GO:0000060: protein import into nucleus, translocation, GO:0002268: follicular dendritic cell differentiation, GO:0002315: marginal zone B cell differentiation, GO:0002455: humoral immune response mediated by circulating immunoglobulin, GO:0002467: germinal center formation, GO:0003677: DNA binding, GO:0003700: sequence-specific DNA binding transcription factor activity, GO:0005515: protein bindi…		1	8.01437	7.77398	7.86813	7.75047	7.65976	7.6808	8.09373	8.00607	7.92969	8.08582	8.13927	8.00073
209378_at	209378	80760	Itih5	inter-alpha (globulin) inhibitor H5	GO:0003674: molecular_function, GO:0004867: serine-type endopeptidase inhibitor activity, GO:0005575: cellular_component, GO:0005576: extracellular region, GO:0008150: biological_process, GO:0010466: negative regulation of peptidase activity, GO:0010951: negative regulation of endopeptidase activity, GO:0030212: hyaluronan metabolic process, GO:0030414: peptidase inhibitor activity		1	2.97488	2.89182	2.85399	2.63701	2.71642	2.73744	2.99496	3.03419	2.91111	2.9261	3.11434	2.92413
104263_at	104263	55818	Kdm3a	lysine (K)-specific demethylase 3A	GO:0001047: core promoter binding, GO:0005506: iron ion binding, GO:0005634: nucleus, GO:0005634: nucleus, GO:0005737: cytoplasm, GO:0006351: transcription, DNA-dependent, GO:0006355: regulation of transcription, DNA-dependent, GO:0007283: spermatogenesis, GO:0007290: spermatid nucleus elongation, GO:0009755: hormone-mediated signaling pathway, GO:0016491: oxidoreductase activity, GO:0016568: chr…		1	7.79095	7.85443	7.82895	7.63405	7.74185	7.62288	7.97972	8.1586	8.13786	8.0739	8.18693	8.21673
68988_at	68988	26121	Prpf31	PRP31 pre-mRNA processing factor 31 homolog (yeast)	GO:0000244: assembly of spliceosomal tri-snRNP, GO:0000244: assembly of spliceosomal tri-snRNP, GO:0000398: nuclear mRNA splicing, via spliceosome, GO:0003723: RNA binding, GO:0005634: nucleus, GO:0005681: spliceosomal complex, GO:0005687: U4 snRNP, GO:0006397: mRNA processing, GO:0008380: RNA splicing, GO:0015030: Cajal body, GO:0016607: nuclear speck, GO:0030529: ribonucleoprotein complex, GO:0…	03040: Spliceosome	1	9.89037	9.98528	9.83813	9.78493	9.80705	9.75277	10.0429	10.1322	10.0604	10.0506	10.2155	10.2344
67724_at	67724	10940	Pop1	processing of precursor 1, ribonuclease P/MRP family, (S. cerevisiae)	GO:0000171: ribonuclease MRP activity, GO:0000172: ribonuclease MRP complex, GO:0004526: ribonuclease P activity, GO:0005655: nucleolar ribonuclease P complex, GO:0016078: tRNA catabolic process, GO:0090305: nucleic acid phosphodiester bond hydrolysis	03008: Ribosome biogenesis in eukaryotes, 03013: RNA transport	1	6.94989	6.96523	7.02639	6.78056	6.81565	6.81481	7.465	7.59062	7.46507	7.44812	7.55487	7.51434
235542_at	235542	5523	Ppp2r3a	protein phosphatase 2, regulatory subunit B'', alpha	GO:0000159: protein phosphatase type 2A complex, GO:0003674: molecular_function, GO:0008150: biological_process	03015: mRNA surveillance pathway	1	5.76739	5.80282	5.84986	5.61758	5.61701	5.55625	6.4827	6.55589	6.39257	6.53228	6.50964	6.5175
13650_at	13650	64285	Rhbdf1	rhomboid family 1 (Drosophila)	GO:0000139: Golgi membrane, GO:0004252: serine-type endopeptidase activity, GO:0005783: endoplasmic reticulum, GO:0005789: endoplasmic reticulum membrane, GO:0005794: Golgi apparatus, GO:0006508: proteolysis, GO:0008283: cell proliferation, GO:0016020: membrane, GO:0016021: integral to membrane, GO:0016477: cell migration, GO:0042058: regulation of epidermal growth factor receptor signaling pathw…		1	5.66335	5.70406	5.49485	5.41682	5.33607	5.36158	6.12666	6.2198	6.18079	6.17534	6.1003	6.18337
15983_at	15983	7866	Ifrd2	interferon-related developmental regulator 2	GO:0003674: molecular_function, GO:0005575: cellular_component, GO:0008150: biological_process		1	9.93734	9.93644	9.88224	9.69558	9.6859	9.73996	10.3352	10.3477	10.413	10.3285	10.3445	10.3221
26558_at	26558	9454	Homer3	homer homolog 3 (Drosophila)	GO:0005515: protein binding, GO:0005575: cellular_component, GO:0005737: cytoplasm, GO:0005886: plasma membrane, GO:0007216: G-protein coupled glutamate receptor signaling pathway, GO:0008022: protein C-terminus binding, GO:0016020: membrane, GO:0019904: protein domain specific binding, GO:0030054: cell junction, GO:0045202: synapse, GO:0045211: postsynaptic membrane		1	6.29612	6.45453	6.3343	6.20231	6.11086	6.21244	6.57128	6.63259	6.56168	6.70434	6.7378	6.66677
106869_at	106869	25816	Tnfaip8	tumor necrosis factor, alpha-induced protein 8	GO:0005737: cytoplasm, GO:0006915: apoptotic process, GO:0019987: negative regulation of anti-apoptosis, GO:0043027: cysteine-type endopeptidase inhibitor activity involved in apoptotic process, GO:0043154: negative regulation of cysteine-type endopeptidase activity involved in apoptotic process		1	7.66738	7.73997	7.71909	7.55006	7.49782	7.57362	7.97519	8.00561	7.80889	7.94444	8.02229	7.99712
228839_at	228839	60436	Tgif2	TGFB-induced factor homeobox 2	GO:0003677: DNA binding, GO:0003700: sequence-specific DNA binding transcription factor activity, GO:0005575: cellular_component, GO:0005634: nucleus, GO:0006351: transcription, DNA-dependent, GO:0006355: regulation of transcription, DNA-dependent, GO:0043565: sequence-specific DNA binding, GO:0045666: positive regulation of neuron differentiation, GO:0060041: retina development in camera-type eye		1	5.33817	5.3381	5.29881	5.04937	5.02322	5.36447	5.77016	5.73874	5.69392	5.86547	6.00971	6.00996
72960_at	72960	116447	Top1mt	DNA topoisomerase 1, mitochondrial	GO:0000166: nucleotide binding, GO:0003677: DNA binding, GO:0003916: DNA topoisomerase activity, GO:0003917: DNA topoisomerase type I activity, GO:0003918: DNA topoisomerase (ATP-hydrolyzing) activity, GO:0005524: ATP binding, GO:0005694: chromosome, GO:0005739: mitochondrion, GO:0005739: mitochondrion, GO:0006260: DNA replication, GO:0006265: DNA topological change, GO:0016853: isomerase activit…		1	7.12149	7.21789	6.97619	6.82331	6.88826	6.998	7.47235	7.51383	7.41114	7.40178	7.546	7.56184
57258_at	57258	64328	Xpo4	exportin 4	GO:0005634: nucleus, GO:0005737: cytoplasm, GO:0006810: transport, GO:0015031: protein transport, GO:0046827: positive regulation of protein export from nucleus		1	9.55666	9.62132	9.57074	9.39627	9.48244	9.51761	9.84355	9.8301	9.83581	9.8038	9.93749	9.98862
319719_at	319719	375484	4732471D19Rik	RIKEN cDNA 4732471D19 gene	GO:0003674: molecular_function, GO:0005575: cellular_component, GO:0008150: biological_process		1	8.01479	7.94748	7.95904	7.71895	7.73329	7.77162	8.07641	8.13183	8.05697	8.0496	8.06634	8.15324
56749_at	56749	1723	Dhodh	dihydroorotate dehydrogenase	GO:0003824: catalytic activity, GO:0004152: dihydroorotate dehydrogenase activity, GO:0004158: dihydroorotate oxidase activity, GO:0005739: mitochondrion, GO:0005743: mitochondrial inner membrane, GO:0006207: 'de novo' pyrimidine nucleobase biosynthetic process, GO:0006221: pyrimidine nucleotide biosynthetic process, GO:0006222: UMP biosynthetic process, GO:0008144: drug binding, GO:0010181: FMN …	00240: Pyrimidine metabolism, 01100: Metabolic pathways	1	7.03541	6.99486	7.04792	6.7663	6.82529	6.84991	7.24563	7.27887	7.27387	7.28475	7.18482	7.20774
72947_at	72947	85007	Agxt2l2	alanine-glyoxylate aminotransferase 2-like 2	GO:0003824: catalytic activity, GO:0005739: mitochondrion, GO:0008150: biological_process, GO:0008152: metabolic process, GO:0008483: transaminase activity, GO:0016740: transferase activity, GO:0030170: pyridoxal phosphate binding		1	7.82879	7.7092	7.8649	7.50084	7.62761	7.50759	8.10841	7.98734	8.02619	8.11938	8.04315	8.052
227120_at	227120	5334	Plcl1	phospholipase C-like 1	GO:0004435: phosphatidylinositol phospholipase C activity, GO:0004629: phospholipase C activity, GO:0004871: signal transducer activity, GO:0005509: calcium ion binding, GO:0005543: phospholipid binding, GO:0005737: cytoplasm, GO:0006629: lipid metabolic process, GO:0007165: signal transduction, GO:0007610: behavior, GO:0008081: phosphoric diester hydrolase activity, GO:0035556: intracellular sig…		1	2.81938	2.78609	2.80964	2.52887	2.70038	2.69393	3.00687	2.96348	2.92495	3.0261	2.99548	2.93932
101604_at	101604		E430018J23Rik	RIKEN cDNA E430018J23 gene	GO:0003674: molecular_function, GO:0005575: cellular_component, GO:0008150: biological_process, GO:0046872: metal ion binding		1	5.15983	5.09499	5.05471	5.00927	4.88237	4.89953	5.13468	5.47434	5.24224	5.58419	5.28058	5.66978
17536_at	17536	4212	Meis2	Meis homeobox 2	GO:0001654: eye development, GO:0003677: DNA binding, GO:0003700: sequence-specific DNA binding transcription factor activity, GO:0005634: nucleus, GO:0006355: regulation of transcription, DNA-dependent, GO:0043565: sequence-specific DNA binding, GO:0043565: sequence-specific DNA binding, GO:0043565: sequence-specific DNA binding, GO:0045944: positive regulation of transcription from RNA polymera…		1	6.93901	7.0461	6.9986	6.92221	6.80319	6.7956	7.03214	7.06475	7.04453	7.12628	7.05678	7.17953
212647_at	212647	8659	Aldh4a1	aldehyde dehydrogenase 4 family, member A1	GO:0003842: 1-pyrroline-5-carboxylate dehydrogenase activity, GO:0004029: aldehyde dehydrogenase (NAD) activity, GO:0005739: mitochondrion, GO:0005759: mitochondrial matrix, GO:0006560: proline metabolic process, GO:0006561: proline biosynthetic process, GO:0008152: metabolic process, GO:0016491: oxidoreductase activity, GO:0016620: oxidoreductase activity, acting on the aldehyde or oxo group of …	00250: Alanine, aspartate and glutamate metabolism, 00330: Arginine and proline metabolism, 01100: Metabolic pathways	1	6.72804	6.71664	6.61992	6.51045	6.44123	6.4404	6.65106	6.823	6.79349	6.7664	6.77716	6.72528
18844_at	18844	5361	Plxna1	plexin A1	GO:0004872: receptor activity, GO:0005515: protein binding, GO:0005622: intracellular, GO:0005886: plasma membrane, GO:0007165: signal transduction, GO:0007275: multicellular organismal development, GO:0016020: membrane, GO:0016021: integral to membrane, GO:0017154: semaphorin receptor activity, GO:0060666: dichotomous subdivision of terminal units involved in salivary gland branching, GO:0071526…	04360: Axon guidance	1	8.0028	7.95475	7.84877	7.72301	7.72395	7.58341	7.98261	8.11515	8.06084	7.96504	8.05678	8.2029
751519_at	751519		Mir423	microRNA 423			1	4.4182	4.39226	4.31966	4.1498	4.04007	3.71626	4.39965	4.57396	4.68539	4.47724	4.40103	4.62428
78016_at	78016	284992	Ccdc150	coiled-coil domain containing 150	GO:0003674: molecular_function, GO:0005575: cellular_component, GO:0008150: biological_process		1	3.64039	3.92132	3.84012	3.63487	3.70335	3.75004	3.7651	3.73044	3.65327	3.73189	3.9599	4.05835
634745_at	634745		Gm7144	predicted gene 7144	GO:0003674: molecular_function, GO:0005575: cellular_component, GO:0008150: biological_process		1	5.46478	5.80333	5.58908	5.26454	5.47464	5.58465	5.55617	5.49424	5.40597	5.62404	5.61343	5.82879
268449_at	268449		Rpl23a	ribosomal protein L23A	GO:0003674: molecular_function	03010: Ribosome	1	6.16333	6.47567	6.15497	5.91713	6.23584	6.30836	6.27504	6.2192	6.2271	6.4489	6.61077	6.51505
100322896_at	100322896	401124	Gm17384	predicted gene, 17384			1	3.38209	3.69819	3.53651	3.26398	3.36665	3.37591	3.6088	3.63871	3.43777	3.66741	3.52957	3.86304
29845_at	29845	56656	Olfr155	olfactory receptor 155	GO:0004871: signal transducer activity, GO:0004930: G-protein coupled receptor activity, GO:0004984: olfactory receptor activity, GO:0004984: olfactory receptor activity, GO:0005887: integral to plasma membrane, GO:0007165: signal transduction, GO:0007186: G-protein coupled receptor signaling pathway, GO:0007186: G-protein coupled receptor signaling pathway, GO:0007608: sensory perception of smel…	04740: Olfactory transduction	1	2.79676	3.13149	3.164	2.68882	2.92555	2.8294	3.14379	2.96666	2.92423	3.15096	3.27987	3.2126
100861866_at	100861866		LOC100861866	uncharacterized LOC100861866			1	2.86648	3.07485	3.08862	2.51714	2.86467	2.64009	3.17456	3.01188	2.60483	2.92847	3.18919	3.25289
12457_at	12457	25819	Ccrn4l	CCR4 carbon catabolite repression 4-like (S. cerevisiae)	GO:0000290: deadenylation-dependent decapping of nuclear-transcribed mRNA, GO:0000932: cytoplasmic mRNA processing body, GO:0005515: protein binding, GO:0033962: cytoplasmic mRNA processing body assembly, GO:0048511: rhythmic process		1	7.65016	7.70123	7.68767	7.50499	7.59134	7.51158	7.75176	7.63873	7.60456	7.68676	7.73727	7.77481
109151_at	109151	80205	Chd9	chromodomain helicase DNA binding protein 9	GO:0000166: nucleotide binding, GO:0003676: nucleic acid binding, GO:0003677: DNA binding, GO:0004386: helicase activity, GO:0005524: ATP binding, GO:0005575: cellular_component, GO:0005634: nucleus, GO:0005737: cytoplasm, GO:0006351: transcription, DNA-dependent, GO:0006355: regulation of transcription, DNA-dependent, GO:0008150: biological_process, GO:0016568: chromatin modification, GO:0016787…		1	8.0082	8.16068	8.04213	7.81378	7.92761	7.9315	7.91566	7.94972	7.95909	7.94727	8.14614	8.12592
208760_at	208760	653437,375318	Aqp12	aquaporin 12	GO:0005215: transporter activity, GO:0005737: cytoplasm, GO:0006810: transport, GO:0016020: membrane, GO:0016021: integral to membrane		1	3.85127	4.174	4.06205	3.72216	3.87192	3.74375	3.87936	3.88707	3.81625	3.98504	4.24802	4.11552
18129_at	18129	4853	Notch2	notch 2	GO:0001709: cell fate determination, GO:0001709: cell fate determination, GO:0002011: morphogenesis of an epithelial sheet, GO:0002437: inflammatory response to antigenic stimulus, GO:0005509: calcium ion binding, GO:0005515: protein binding, GO:0005623: cell, GO:0005634: nucleus, GO:0005634: nucleus, GO:0005886: plasma membrane, GO:0005887: integral to plasma membrane, GO:0005887: integral to pl…	04320: Dorso-ventral axis formation, 04330: Notch signaling pathway	1	9.05788	9.22865	9.09666	9.02941	8.9763	8.94782	9.07918	9.16902	9.11345	9.13127	9.31799	9.34023
56784_at	56784	253959	Ralgapa1	Ral GTPase activating protein, alpha subunit 1	GO:0005096: GTPase activator activity, GO:0005098: Ran GTPase activator activity, GO:0005515: protein binding, GO:0005622: intracellular, GO:0005634: nucleus, GO:0005737: cytoplasm, GO:0005737: cytoplasm, GO:0005739: mitochondrion, GO:0005829: cytosol, GO:0006355: regulation of transcription, DNA-dependent, GO:0032853: positive regulation of Ran GTPase activity, GO:0043547: positive regulation of…		1	8.02854	8.19096	8.05195	7.96347	8.04904	7.93591	8.01923	8.0686	8.08253	8.09869	8.15839	8.21024
735268_at	735268		Mir680-1	microRNA 680-1			1	3.12996	3.71436	4.15746	3.11815	3.45266	3.43974	3.04327	3.48191	3.38242	3.59576	3.65617	3.96978
258797_at	258797		Olfr904	olfactory receptor 904	GO:0004871: signal transducer activity, GO:0004930: G-protein coupled receptor activity, GO:0004984: olfactory receptor activity, GO:0007165: signal transduction, GO:0007186: G-protein coupled receptor signaling pathway, GO:0007608: sensory perception of smell, GO:0016021: integral to membrane, GO:0050911: detection of chemical stimulus involved in sensory perception of smell	04740: Olfactory transduction	1	1.87541	1.95482	2.19803	1.65278	1.77045	1.94161	1.85933	1.89271	2.06882	2.07139	1.98808	2.0219
100861892_at	100861892		LOC100861892	uncharacterized LOC100861892			1	2.48001	2.73466	2.75949	2.41442	2.47061	2.71023	2.63713	2.63204	2.65676	2.8326	2.76637	2.78543
72254_at	72254	84167	1700030K09Rik	RIKEN cDNA 1700030K09 gene	GO:0003674: molecular_function, GO:0005575: cellular_component, GO:0008150: biological_process		1	6.22349	6.21234	6.29149	6.13379	6.12826	6.189	6.0543	6.33326	6.29175	6.31165	6.37036	6.39942
319750_at	319750		A230009B12Rik	RIKEN cDNA A230009B12 gene			1	2.91177	2.9786	2.84866	2.66885	2.64009	2.8016	2.58829	2.91544	2.91492	2.92674	3.03132	3.10067
636187_at	636187		LOC636187	60S ribosomal protein L21-like			1	1.67808	1.6634	1.61416	1.46288	1.60174	1.61824	1.49533	1.62966	1.69317	1.82363	1.75588	1.8723
77532_at	77532	8690	Jrkl	jerky homolog-like (mouse)	GO:0003674: molecular_function, GO:0003676: nucleic acid binding, GO:0003677: DNA binding, GO:0005575: cellular_component, GO:0005634: nucleus, GO:0008150: biological_process		1	6.44008	6.40182	6.47268	6.22839	6.24392	6.30819	6.23176	6.33602	6.29047	6.50114	6.53401	6.60336
100526506_at	100526506		Mir344c	microRNA 344c			1	1.73303	1.82272	1.74239	1.55759	1.62488	1.74239	1.63093	1.76314	1.70233	1.70449	2.03067	1.855
259031_at	259031		Olfr1120	olfactory receptor 1120	GO:0004871: signal transducer activity, GO:0004930: G-protein coupled receptor activity, GO:0004984: olfactory receptor activity, GO:0007165: signal transduction, GO:0007186: G-protein coupled receptor signaling pathway, GO:0007608: sensory perception of smell, GO:0016021: integral to membrane, GO:0050911: detection of chemical stimulus involved in sensory perception of smell	04740: Olfactory transduction	1	1.67703	1.88305	1.81634	1.32038	1.57992	1.82777	1.76997	1.83919	1.81195	1.90351	2.14402	1.89699
242620_at	242620	63950	Dmrta2	doublesex and mab-3 related transcription factor like family A2	GO:0003674: molecular_function, GO:0003677: DNA binding, GO:0005575: cellular_component, GO:0005634: nucleus, GO:0006355: regulation of transcription, DNA-dependent, GO:0007548: sex differentiation, GO:0008150: biological_process, GO:0043565: sequence-specific DNA binding, GO:0046872: metal ion binding		1	4.88975	4.93866	4.91013	4.62177	4.68261	4.76874	4.7505	4.86427	4.84072	4.84798	4.96977	4.88697
14473_at	14473	2638	Gc	group specific component	GO:0003779: actin binding, GO:0005499: vitamin D binding, GO:0005576: extracellular region, GO:0005615: extracellular space, GO:0005829: cytosol, GO:0006810: transport, GO:0030424: axon, GO:0042359: vitamin D metabolic process, GO:0048471: perinuclear region of cytoplasm, GO:0051180: vitamin transport, GO:0051183: vitamin transporter activity, GO:0055085: transmembrane transport		1	2.88404	3.01479	3.04523	2.57066	2.71851	2.87553	2.77023	2.9807	2.83941	2.90127	3.05343	3.06623
382696_at	382696		Ighv1-52	immunoglobulin heavy variable 1-52			1	1.92327	1.97351	1.84536	1.68978	1.9702	1.67187	1.95876	2.03156	1.60919	2.0217	2.49111	2.11026
74841_at	74841	84640	Usp38	ubiquitin specific peptidase 38	GO:0004221: ubiquitin thiolesterase activity, GO:0006508: proteolysis, GO:0006511: ubiquitin-dependent protein catabolic process, GO:0008233: peptidase activity, GO:0008234: cysteine-type peptidase activity, GO:0016787: hydrolase activity		1	7.84407	7.81031	7.8431	7.71193	7.81405	7.77901	7.78772	7.79336	7.73858	7.88232	7.92288	7.84793
104079_at	104079	11248	Nxph3	neurexophilin 3	GO:0005102: receptor binding, GO:0005576: extracellular region		1	5.67746	5.63343	5.53563	5.39947	5.51023	5.433	5.55884	5.60676	5.37586	5.72407	5.62749	5.53375
545378_at	545378		Sh2d1b2	SH2 domain protein 1B2	GO:0005515: protein binding, GO:0005575: cellular_component, GO:0018108: peptidyl-tyrosine phosphorylation, GO:0032814: regulation of natural killer cell activation, GO:0045953: negative regulation of natural killer cell mediated cytotoxicity, GO:0050731: positive regulation of peptidyl-tyrosine phosphorylation		1	2.98804	2.96167	2.01604	2.18622	2.55162	2.40389	2.4704	2.60906	2.03203	2.91416	3.08006	2.74332
209456_at	209456	7159	Trp53bp2	transformation related protein 53 binding protein 2	GO:0005634: nucleus, GO:0005737: cytoplasm, GO:0006915: apoptotic process, GO:0006917: induction of apoptosis, GO:0007049: cell cycle, GO:0007417: central nervous system development, GO:0007507: heart development, GO:0009792: embryo development ending in birth or egg hatching, GO:0010212: response to ionizing radiation, GO:0017124: SH3 domain binding, GO:0051059: NF-kappaB binding		1	7.10968	7.10732	6.95354	6.95059	6.88318	6.9274	6.97565	7.17042	7.03335	7.19068	7.32549	7.04832
213043_at	213043		Aox3l1	aldehyde oxidase 3-like 1	GO:0003674: molecular_function, GO:0005575: cellular_component, GO:0008150: biological_process, GO:0046872: metal ion binding, GO:0051536: iron-sulfur cluster binding, GO:0051537: 2 iron, 2 sulfur cluster binding	00280: Valine, leucine and isoleucine degradation, 00350: Tyrosine metabolism, 00380: Tryptophan metabolism, 00750: Vitamin B6 metabolism, 00760: Nicotinate and nicotinamide metabolism, 00982: Drug metabolism - cytochrome P450, 01100: Metabolic pathways	1	4.38915	4.16534	3.9635	4.01596	4.02234	4.0359	4.21485	4.30149	4.25607	4.61198	4.72636	4.24617
320513_at	320513		3222401L13Rik	RIKEN cDNA 3222401L13 gene	GO:0003674: molecular_function, GO:0005575: cellular_component, GO:0008150: biological_process		1	3.16464	3.10896	3.08762	2.83416	2.88	2.67732	3.03242	2.98862	3.08342	3.22332	3.29108	3.21104
66101_at	66101	10465	Ppih	peptidyl prolyl isomerase H	GO:0000413: protein peptidyl-prolyl isomerization, GO:0003755: peptidyl-prolyl cis-trans isomerase activity, GO:0005634: nucleus, GO:0005681: spliceosomal complex, GO:0005737: cytoplasm, GO:0006397: mRNA processing, GO:0006457: protein folding, GO:0008380: RNA splicing, GO:0016607: nuclear speck, GO:0016853: isomerase activity, GO:0043021: ribonucleoprotein complex binding, GO:0046540: U4/U6 x U5…	03040: Spliceosome	1	5.96398	5.65292	5.54178	5.66488	5.49007	5.12366	5.52986	5.6236	5.75895	6.09784	6.04782	5.83609
77055_at	77055	51350	Krt76	keratin 76	GO:0003674: molecular_function, GO:0005198: structural molecule activity, GO:0005882: intermediate filament, GO:0008150: biological_process, GO:0045095: keratin filament, GO:0045111: intermediate filament cytoskeleton		1	3.80877	3.69222	3.7879	3.629	3.73351	3.6575	3.7344	3.76189	3.63281	3.77474	3.76844	3.94314
671003_at	671003		Gm9513	predicted gene 9513	GO:0003674: molecular_function, GO:0005575: cellular_component, GO:0008150: biological_process		1	2.21733	2.04061	2.14904	1.97228	2.09315	1.9457	2.19085	2.07995	1.88824	2.1072	2.22738	2.297
258799_at	258799		Olfr906	olfactory receptor 906	GO:0004871: signal transducer activity, GO:0004930: G-protein coupled receptor activity, GO:0004984: olfactory receptor activity, GO:0007165: signal transduction, GO:0007186: G-protein coupled receptor signaling pathway, GO:0007608: sensory perception of smell, GO:0016021: integral to membrane, GO:0050911: detection of chemical stimulus involved in sensory perception of smell	04740: Olfactory transduction	1	1.50621	1.29995	1.5614	1.35442	1.28993	1.28733	1.43934	1.4508	1.16121	1.41023	1.52312	1.54028
791367_at	791367		Gm10099	predicted gene 10099			1	5.41945	5.03222	5.17136	5.05037	5.20519	5.03824	5.09539	5.32023	4.94513	5.32059	5.53013	5.76429
20975_at	20975	8871	Synj2	synaptojanin 2	GO:0000166: nucleotide binding, GO:0003676: nucleic acid binding, GO:0003723: RNA binding, GO:0004439: phosphatidylinositol-4,5-bisphosphate 5-phosphatase activity, GO:0004445: inositol-polyphosphate 5-phosphatase activity, GO:0005737: cytoplasm, GO:0005881: cytoplasmic microtubule, GO:0016020: membrane, GO:0016787: hydrolase activity, GO:0017124: SH3 domain binding, GO:0030165: PDZ domain bindin…	00562: Inositol phosphate metabolism, 01100: Metabolic pathways, 04070: Phosphatidylinositol signaling system	1	6.25581	6.09438	6.17822	6.0807	6.09032	6.07085	6.26069	6.3383	6.13808	6.28717	6.46428	6.41472
620140_at	620140		Ighv1-83	immunoglobulin heavy variable 1-83			1	1.56523	1.44055	1.49853	1.52194	1.44977	1.22102	1.51574	1.43832	1.30331	1.52931	1.78409	1.66569
77604_at	77604	389677	Rbm12b2	RNA binding motif protein 12 B2	GO:0000166: nucleotide binding, GO:0003674: molecular_function, GO:0003676: nucleic acid binding, GO:0003723: RNA binding, GO:0005575: cellular_component, GO:0008150: biological_process		1	6.65574	6.49108	6.67782	6.54198	6.43172	6.3331	6.61287	6.24239	6.37527	6.70564	6.86342	6.88274
69918_at	69918		2610020C07Rik	RIKEN cDNA 2610020C07 gene	GO:0003674: molecular_function, GO:0005575: cellular_component, GO:0008150: biological_process		1	5.67978	5.56072	5.70593	5.65327	5.69996	5.24356	5.71862	5.54315	5.51807	5.9282	5.83871	5.85061
100049548_at	100049548		Mir742	microRNA 742			1	1.97029	1.95647	1.77099	1.91426	1.76257	1.6642	1.82603	1.90829	1.62038	2.01168	1.94865	2.04127
66838_at	66838		0610009L18Rik	RIKEN cDNA 0610009L18 gene	GO:0003674: molecular_function, GO:0005575: cellular_component, GO:0008150: biological_process		1	4.1035	4.20609	3.92641	4.05777	3.83246	3.7614	4.24958	4.04345	3.70525	4.23936	4.2292	4.19812
11431_at	11431	52	Acp1	acid phosphatase 1, soluble	GO:0003993: acid phosphatase activity, GO:0003993: acid phosphatase activity, GO:0004721: phosphoprotein phosphatase activity, GO:0004725: protein tyrosine phosphatase activity, GO:0004726: non-membrane spanning protein tyrosine phosphatase activity, GO:0005634: nucleus, GO:0005737: cytoplasm, GO:0006470: protein dephosphorylation, GO:0009898: internal side of plasma membrane, GO:0016787: hydrola…	00740: Riboflavin metabolism, 04520: Adherens junction	1	5.3746	5.50408	5.45528	5.44014	5.15265	5.2412	5.52088	5.54792	5.17297	5.60784	5.67209	5.71013
100038608_at	100038608		Gm10389	predicted gene 10389			1	3.78869	3.79429	3.89063	3.71405	3.78121	3.60776	3.77055	3.82622	3.87597	4.30986	4.23649	3.86455
258747_at	258747		Olfr1106	olfactory receptor 1106	GO:0004871: signal transducer activity, GO:0004930: G-protein coupled receptor activity, GO:0004984: olfactory receptor activity, GO:0007165: signal transduction, GO:0007186: G-protein coupled receptor signaling pathway, GO:0007608: sensory perception of smell, GO:0016021: integral to membrane, GO:0050911: detection of chemical stimulus involved in sensory perception of smell	04740: Olfactory transduction	1	1.74532	1.93825	1.97214	1.68644	1.70485	1.66076	1.68319	1.7203	1.9068	2.05853	2.05104	1.91633
627828_at	627828		Gm6793	heterogeneous nuclear ribonucleoprotein A3 pseudogene			1	2.30993	2.58806	2.52424	2.28929	2.3525	2.11926	2.16947	2.48363	2.30008	2.70361	2.92041	2.20609
111174_at	111174	134864	Taar1	trace amine-associated receptor 1	GO:0001594: trace-amine receptor activity, GO:0001594: trace-amine receptor activity, GO:0004871: signal transducer activity, GO:0004930: G-protein coupled receptor activity, GO:0005886: plasma membrane, GO:0007165: signal transduction, GO:0007186: G-protein coupled receptor signaling pathway, GO:0007186: G-protein coupled receptor signaling pathway, GO:0007191: adenylate cyclase-activating dopam…	04080: Neuroactive ligand-receptor interaction	1	2.79963	2.57312	2.87431	2.48551	2.33921	2.40148	2.7176	2.57312	2.60318	2.84055	3.19491	2.38008
140629_at	140629	22888	Ubox5	U box domain containing 5	GO:0000151: ubiquitin ligase complex, GO:0000209: protein polyubiquitination, GO:0004842: ubiquitin-protein ligase activity, GO:0005634: nucleus, GO:0008270: zinc ion binding, GO:0016567: protein ubiquitination, GO:0034450: ubiquitin-ubiquitin ligase activity, GO:0046872: metal ion binding	04120: Ubiquitin mediated proteolysis	1	6.60087	6.66716	6.61595	6.57587	6.4349	6.49842	6.62684	6.58742	6.54315	6.61345	6.76605	6.61169
74429_at	74429		4930478P22Rik	RIKEN cDNA 4930478P22 gene			1	4.13403	4.33438	4.21992	4.04927	3.9757	4.2379	4.20895	4.1448	4.25735	4.43087	4.46791	4.1808
242662_at	242662	9783	Rims3	regulating synaptic membrane exocytosis 3	GO:0005623: cell, GO:0005623: cell, GO:0006810: transport, GO:0006836: neurotransmitter transport, GO:0006887: exocytosis, GO:0017156: calcium ion-dependent exocytosis, GO:0030054: cell junction, GO:0042391: regulation of membrane potential, GO:0044325: ion channel binding, GO:0045202: synapse, GO:2000300: regulation of synaptic vesicle exocytosis		1	4.87896	4.87716	4.93005	4.96249	4.68747	4.66661	4.94244	4.88876	4.92624	5.08129	5.11487	4.94745
109344_at	109344		E130215H24Rik	RIKEN cDNA E130215H24 gene	GO:0003674: molecular_function, GO:0005575: cellular_component, GO:0008150: biological_process		1	4.03793	3.96095	4.09464	3.98902	3.83155	3.81754	4.08195	4.02135	3.99921	4.12677	4.12889	4.12869
723917_at	723917		Mir539	microRNA 539			1	3.70925	3.54311	3.81813	3.57077	3.33908	3.30238	3.70799	3.63813	3.53615	3.70138	3.80673	3.66038
73844_at	73844	339416	Ankrd45	ankyrin repeat domain 45	GO:0003674: molecular_function, GO:0005575: cellular_component, GO:0008150: biological_process		1	4.10713	4.01618	4.19369	3.9682	3.54162	3.519	4.12472	4.05561	4.16386	4.10842	4.27562	4.19369
258686_at	258686	219965	Olfr1467	olfactory receptor 1467	GO:0004871: signal transducer activity, GO:0004930: G-protein coupled receptor activity, GO:0004984: olfactory receptor activity, GO:0007165: signal transduction, GO:0007186: G-protein coupled receptor signaling pathway, GO:0007608: sensory perception of smell, GO:0016021: integral to membrane, GO:0050911: detection of chemical stimulus involved in sensory perception of smell	04740: Olfactory transduction	1	1.87385	1.80663	1.91155	1.68448	1.67965	1.54887	2.04555	1.85263	1.85825	1.87532	1.99734	2.00386
80509_at	80509	112950	Med8	mediator of RNA polymerase II transcription, subunit 8 homolog (yeast)	GO:0001104: RNA polymerase II transcription cofactor activity, GO:0005634: nucleus, GO:0006351: transcription, DNA-dependent, GO:0006355: regulation of transcription, DNA-dependent, GO:0006357: regulation of transcription from RNA polymerase II promoter, GO:0016592: mediator complex, GO:0016592: mediator complex		1	8.43301	8.43148	8.33234	8.21578	8.23496	8.01313	8.51815	8.36234	8.44417	8.43775	8.48846	8.46107
114585_at	114585	57827	D17H6S53E	DNA segment, Chr 17, human D6S53E	GO:0003674: molecular_function, GO:0005575: cellular_component, GO:0008150: biological_process		1	7.21763	7.1877	7.17839	7.0173	6.97947	6.79997	7.24476	7.13745	7.20473	7.16056	7.15747	7.1359
667931_at	667931		Gm8883	predicted gene 8883			1	5.44274	5.49586	5.37494	5.32678	5.19375	5.11007	5.22835	5.45978	5.38733	5.37765	5.47318	5.3229
229389_at	229389	131149	Otol1	otolin 1 homolog (zebrafish)	GO:0003674: molecular_function, GO:0005575: cellular_component, GO:0005576: extracellular region, GO:0005581: collagen, GO:0008150: biological_process		1	4.23935	4.25228	4.20506	3.98454	4.09776	3.85285	4.08962	4.47418	4.04947	4.26212	4.44478	4.23343
381384_at	381384		A530006G24Rik	RIKEN cDNA A530006G24 gene			1	4.49985	4.52681	4.52821	4.30741	4.42196	4.18575	4.43445	4.4477	4.47992	4.49383	4.58645	4.3782
627800_at	627800		LOC627800	uncharacterized LOC627800			1	2.52368	2.59096	2.57817	2.40394	2.46203	2.14476	2.53803	2.50678	2.49119	2.5075	2.58438	2.55732
19693_at	19693	5968	Reg2	regenerating islet-derived 2	GO:0005576: extracellular region, GO:0030246: carbohydrate binding		2	1.89842	1.9217	1.92746	1.89356	1.95748	2.04186	2.09842	2.38795	2.10931	1.83455	1.86777	1.96537
258378_at	258378		Olfr593	olfactory receptor 593	GO:0004984: olfactory receptor activity, GO:0007186: G-protein coupled receptor signaling pathway, GO:0007608: sensory perception of smell, GO:0016021: integral to membrane, GO:0050911: detection of chemical stimulus involved in sensory perception of smell	04740: Olfactory transduction	2	1.76911	1.92236	1.79965	1.85187	1.86574	1.99711	2.11841	2.55428	2.23585	1.89103	1.89103	1.95151
625716_at	625716		Gm6614	predicted gene 6614	GO:0005575: cellular_component, GO:0006855: drug transmembrane transport, GO:0015350: methotrexate transporter activity, GO:0015893: drug transport		2	1.59445	1.53055	1.45947	1.55759	1.64724	1.6411	1.6241	2.03013	1.8284	1.5282	1.49762	1.60659
69986_at	69986		1700025N23Rik	RIKEN cDNA 1700025N23 gene			2	3.57124	3.24284	3.21643	3.32556	3.4966	3.57588	3.64082	3.9537	3.53697	3.45165	3.20941	3.36829
74267_at	74267	132141	Iqcf1	IQ motif containing F1	GO:0003674: molecular_function, GO:0005575: cellular_component, GO:0008150: biological_process		2	3.14216	3.04073	3.09976	3.02255	3.16515	3.21797	3.30979	3.44042	3.23695	3.20816	3.01913	3.15734
56635_at	56635		Prl2a1	prolactin family 2, subfamily a, member 1	GO:0005179: hormone activity, GO:0005576: extracellular region, GO:0008150: biological_process		2	2.53838	2.59298	2.42792	2.40137	2.44362	2.5062	2.66192	2.73969	2.72126	2.45426	2.41679	2.40369
170638_at	170638	51440	Hpcal4	hippocalcin-like 4	GO:0005246: calcium channel regulator activity, GO:0005509: calcium ion binding, GO:0005622: intracellular, GO:0008022: protein C-terminus binding, GO:0008150: biological_process, GO:0019904: protein domain specific binding		2	4.20173	4.22038	4.03291	3.87218	3.88383	4.3617	4.58348	4.56643	4.56914	4.20994	3.97844	3.92506
56504_at	56504	26576	Srpk3	serine/arginine-rich protein specific kinase 3	GO:0000166: nucleotide binding, GO:0004672: protein kinase activity, GO:0004674: protein serine/threonine kinase activity, GO:0005524: ATP binding, GO:0005575: cellular_component, GO:0006468: protein phosphorylation, GO:0007275: multicellular organismal development, GO:0007517: muscle organ development, GO:0007519: skeletal muscle tissue development, GO:0016301: kinase activity, GO:0016310: phosp…		2	4.30945	4.47327	4.3192	4.27456	4.42104	4.5248	4.61506	4.57289	4.61485	4.40472	4.22674	4.42571
100503127_at	100503127		Gm19566	60S ribosomal protein L15-like			2	3.60846	3.62389	3.47539	3.53413	3.55761	3.76637	3.73432	3.74282	3.78402	3.585	3.37001	3.61777
667823_at	667823	85363	Trim5	tripartite motif-containing 5	GO:0000932: cytoplasmic mRNA processing body, GO:0005737: cytoplasm, GO:0042802: identical protein binding, GO:0042803: protein homodimerization activity, GO:0046872: metal ion binding, GO:0070206: protein trimerization		2	1.35297	1.66683	1.21191	1.54523	1.37252	1.18671	1.69064	2.07944	1.83268	1.43734	1.35419	1.31486
232934_at	232934	339344	Mypop	Myb-related transcription factor, partner of profilin	GO:0000122: negative regulation of transcription from RNA polymerase II promoter, GO:0003677: DNA binding, GO:0003700: sequence-specific DNA binding transcription factor activity, GO:0005515: protein binding, GO:0005634: nucleus, GO:0006351: transcription, DNA-dependent, GO:0006355: regulation of transcription, DNA-dependent, GO:0006357: regulation of transcription from RNA polymerase II promoter…		2	6.22816	6.37358	6.14505	6.30854	6.31187	6.25408	6.49548	6.54991	6.43038	6.27877	6.33733	6.35832
109077_at	109077	80789	Ints5	integrator complex subunit 5	GO:0003674: molecular_function, GO:0005634: nucleus, GO:0016020: membrane, GO:0016021: integral to membrane, GO:0016180: snRNA processing, GO:0032039: integrator complex		2	7.02175	7.0898	6.95068	7.06149	7.07619	7.02796	7.34005	7.36898	7.26666	7.12953	7.03464	7.05232
53604_at	53604	11055	Zpbp	zona pellucida binding protein	GO:0001669: acrosomal vesicle, GO:0001675: acrosome assembly, GO:0003674: molecular_function, GO:0005576: extracellular region, GO:0007339: binding of sperm to zona pellucida		2	3.81879	3.80165	3.47927	3.83711	3.82591	3.78451	3.83699	4.15649	3.99636	3.89122	3.77739	3.67845
73866_at	73866		Fam122c	family with sequence similarity 122, member C	GO:0003674: molecular_function, GO:0005575: cellular_component, GO:0008150: biological_process		2	1.88649	1.89112	1.67547	1.86063	1.80681	1.93342	2.02336	2.12274	1.99731	1.90013	1.83488	1.73246
216227_at	216227	246213	Slc17a8	solute carrier family 17 (sodium-dependent inorganic phosphate cotransporter), member 8	GO:0005313: L-glutamate transmembrane transporter activity, GO:0006810: transport, GO:0006811: ion transport, GO:0006814: sodium ion transport, GO:0006836: neurotransmitter transport, GO:0007605: sensory perception of sound, GO:0015293: symporter activity, GO:0015813: L-glutamate transport, GO:0015837: amine transport, GO:0016020: membrane, GO:0016021: integral to membrane, GO:0030054: cell junct…		2	5.22776	5.36022	4.99536	5.38786	5.2436	5.48594	5.47371	5.65211	5.54957	5.29934	5.32057	5.22466
64918_at	64918	23743	Bhmt2	betaine-homocysteine methyltransferase 2	GO:0005575: cellular_component, GO:0005737: cytoplasm, GO:0008152: metabolic process, GO:0008168: methyltransferase activity, GO:0008270: zinc ion binding, GO:0008898: homocysteine S-methyltransferase activity, GO:0009086: methionine biosynthetic process, GO:0016740: transferase activity, GO:0032259: methylation, GO:0046872: metal ion binding, GO:0047150: betaine-homocysteine S-methyltransferase …		2	3.28431	3.26527	3.03544	3.26124	3.20927	3.30232	3.44887	3.47694	3.6384	3.26646	3.22979	3.15861
74187_at	74187	10300	Katnb1	katanin p80 (WD40-containing) subunit B 1	GO:0005515: protein binding, GO:0005737: cytoplasm, GO:0005813: centrosome, GO:0005856: cytoskeleton, GO:0005874: microtubule, GO:0005886: plasma membrane, GO:0007026: negative regulation of microtubule depolymerization, GO:0007049: cell cycle, GO:0007067: mitosis, GO:0008352: katanin complex, GO:0010942: positive regulation of cell death, GO:0010976: positive regulation of neuron projection deve…		2	7.84867	7.84616	7.64478	7.84403	7.82692	7.90311	7.97809	8.01613	8.00438	7.84704	7.78862	7.86497
100039901_at	100039901		2810407A14Rik	RIKEN cDNA 2810407A14 gene	GO:0003674: molecular_function, GO:0005575: cellular_component, GO:0008150: biological_process		2	2.56255	2.61903	2.54501	2.49292	2.54386	2.66941	2.74062	2.72474	2.8906	2.4818	2.5962	2.59266
56222_at	56222	163732	Cited4	Cbp/p300-interacting transactivator, with Glu/Asp-rich carboxy-terminal domain, 4	GO:0003713: transcription coactivator activity, GO:0003713: transcription coactivator activity, GO:0005634: nucleus, GO:0005737: cytoplasm, GO:0006351: transcription, DNA-dependent, GO:0006355: regulation of transcription, DNA-dependent, GO:0043627: response to estrogen stimulus, GO:0045893: positive regulation of transcription, DNA-dependent, GO:2001141: regulation of RNA biosynthetic process		2	5.11678	5.06488	5.05699	4.90814	5.1852	5.19454	5.31819	5.26351	5.47006	5.00545	5.07394	5.19284
11572_at	11572		Crisp3	cysteine-rich secretory protein 3	GO:0005576: extracellular region, GO:0031410: cytoplasmic vesicle		2	2.22531	2.41251	2.74103	2.22752	2.4926	2.74984	2.79798	2.88486	3.10693	2.35477	2.40067	2.54651
30052_at	30052	27344	Pcsk1n	proprotein convertase subtilisin/kexin type 1 inhibitor	GO:0002021: response to dietary excess, GO:0004866: endopeptidase inhibitor activity, GO:0004867: serine-type endopeptidase inhibitor activity, GO:0005576: extracellular region, GO:0005615: extracellular space, GO:0005615: extracellular space, GO:0005794: Golgi apparatus, GO:0005802: trans-Golgi network, GO:0007218: neuropeptide signaling pathway, GO:0009409: response to cold, GO:0010951: negativ…		2	5.04247	4.88589	4.96528	4.90571	5.03554	5.02332	4.99612	5.17369	5.26021	4.93069	4.83395	4.94977
667933_at	667933		Gm8884	predicted gene 8884			2	2.52116	2.59697	2.59188	2.30689	2.55376	2.49747	2.54216	2.88352	2.74883	2.34437	2.30609	2.34019
16668_at	16668	3875	Krt18	keratin 18	GO:0005198: structural molecule activity, GO:0005515: protein binding, GO:0005634: nucleus, GO:0005737: cytoplasm, GO:0005815: microtubule organizing center, GO:0005882: intermediate filament, GO:0006915: apoptotic process, GO:0033209: tumor necrosis factor-mediated signaling pathway, GO:0034451: centriolar satellite, GO:0043000: Golgi to plasma membrane CFTR protein transport, GO:0043066: negati…		2	4.10691	4.19879	4.21987	4.08519	4.14964	4.32652	4.31293	4.43707	4.48484	4.18684	4.08212	4.0003
12796_at	12796	820	Camp	cathelicidin antimicrobial peptide	GO:0001934: positive regulation of protein phosphorylation, GO:0005576: extracellular region, GO:0005615: extracellular space, GO:0005737: cytoplasm, GO:0006952: defense response, GO:0008284: positive regulation of cell proliferation, GO:0042581: specific granule, GO:0042742: defense response to bacterium, GO:0042995: cell projection, GO:0044130: negative regulation of growth of symbiont in host,…	04970: Salivary secretion	2	3.00387	2.97265	3.00108	2.94445	3.10741	3.13729	3.19299	3.46839	3.36251	3.18501	2.86632	2.77998
97895_at	97895		Nlrp4f	NLR family, pyrin domain containing 4F	GO:0003674: molecular_function, GO:0005575: cellular_component, GO:0008150: biological_process		2	1.97029	2.11497	2.17008	2.18807	2.02286	2.11497	2.38568	2.60562	2.77603	2.45847	1.89638	1.80724
319478_at	319478	80319	Cxxc4	CXXC finger 4	GO:0003677: DNA binding, GO:0005737: cytoplasm, GO:0005737: cytoplasm, GO:0008270: zinc ion binding, GO:0016023: cytoplasmic membrane-bounded vesicle, GO:0016055: Wnt receptor signaling pathway, GO:0030165: PDZ domain binding, GO:0030178: negative regulation of Wnt receptor signaling pathway, GO:0031410: cytoplasmic vesicle, GO:0046872: metal ion binding	04310: Wnt signaling pathway	2	3.41447	3.56201	3.60152	3.52406	3.56122	3.59396	3.65736	3.65228	3.77671	3.61107	3.42821	3.38342
69593_at	69593		2310026I22Rik	RIKEN cDNA 2310026I22 gene	GO:0003674: molecular_function, GO:0005575: cellular_component, GO:0008150: biological_process		2	4.10168	4.24581	4.25714	4.27111	4.32593	4.33346	4.29478	4.44554	4.44492	4.17092	4.16347	4.01103
76615_at	76615	137362	Got1l1	glutamic-oxaloacetic transaminase 1-like 1	GO:0003824: catalytic activity, GO:0005575: cellular_component, GO:0005737: cytoplasm, GO:0006520: cellular amino acid metabolic process, GO:0008150: biological_process, GO:0008483: transaminase activity, GO:0009058: biosynthetic process, GO:0016740: transferase activity, GO:0030170: pyridoxal phosphate binding		2	2.6722	2.77922	2.8677	2.89648	2.97046	2.82058	2.94043	3.05083	3.00481	2.68732	2.70558	2.60044
100503731_at	100503731		Gm19861	predicted gene, 19861			2	5.35596	5.36344	5.50523	5.69836	5.67597	5.78059	5.67955	5.87097	5.88934	5.42267	5.42231	5.39775
72045_at	72045		2010001E11Rik	RIKEN cDNA 2010001E11 gene	GO:0003674: molecular_function, GO:0005575: cellular_component, GO:0008150: biological_process		2	2.72405	2.65688	2.75319	2.84972	2.84478	2.91455	2.76143	3.00403	3.10502	2.63409	2.66868	2.53988
408191_at	408191		Gm5415	predicted gene 5415	GO:0003674: molecular_function, GO:0005575: cellular_component, GO:0008150: biological_process	03013: RNA transport, 04310: Wnt signaling pathway	2	2.56343	2.82215	2.96249	2.88892	2.9641	2.75274	2.81031	3.43894	3.03318	2.69958	2.74757	2.69252
75645_at	75645	374355	1700011F14Rik	RIKEN cDNA 1700011F14 gene	GO:0003674: molecular_function, GO:0005575: cellular_component, GO:0008150: biological_process		2	2.08654	2.21937	2.25933	2.2102	2.22849	2.18649	2.1626	2.41598	2.44132	2.11808	2.14504	2.1006
52897_at	52897		Rbfox3	RNA binding protein, fox-1 homolog (C. elegans) 3	GO:0000166: nucleotide binding, GO:0000381: regulation of alternative nuclear mRNA splicing, via spliceosome, GO:0003676: nucleic acid binding, GO:0003677: DNA binding, GO:0003723: RNA binding, GO:0005515: protein binding, GO:0005622: intracellular, GO:0005634: nucleus, GO:0005737: cytoplasm, GO:0006397: mRNA processing, GO:0008380: RNA splicing, GO:0043025: neuronal cell body, GO:0043484: regula…		2	5.1747	5.46707	5.45749	5.45615	5.4398	5.53421	5.51359	5.60393	5.5821	5.48162	5.44551	5.32637
381126_at	381126	64762	Fam59a	family with sequence similarity 59, member A	GO:0003674: molecular_function, GO:0005575: cellular_component, GO:0008150: biological_process		2	4.07354	4.33241	4.53114	4.52727	4.49411	4.50589	4.52558	4.70843	4.6831	4.51953	4.56675	4.27236
20335_at	20335	23480	Sec61g	SEC61, gamma subunit	GO:0003674: molecular_function, GO:0005575: cellular_component, GO:0008150: biological_process	03060: Protein export, 04141: Protein processing in endoplasmic reticulum, 04145: Phagosome	2	6.74038	6.98444	7.21166	7.20813	7.16973	7.27657	7.14898	7.3766	7.42999	7.11508	7.17292	7.05665
66836_at	66836		Tmem223	transmembrane protein 223	GO:0003674: molecular_function, GO:0005739: mitochondrion, GO:0008150: biological_process, GO:0016020: membrane, GO:0016021: integral to membrane		2	7.48425	7.59842	7.67434	7.61583	7.66812	7.5774	7.65143	8.03457	7.56613	7.5537	7.244	7.40397
258402_at	258402		Olfr1079	olfactory receptor 1079	GO:0004871: signal transducer activity, GO:0004930: G-protein coupled receptor activity, GO:0004984: olfactory receptor activity, GO:0007165: signal transduction, GO:0007186: G-protein coupled receptor signaling pathway, GO:0007608: sensory perception of smell, GO:0016021: integral to membrane, GO:0050911: detection of chemical stimulus involved in sensory perception of smell	04740: Olfactory transduction	2	1.31836	1.70781	1.57992	1.82603	1.506	1.4441	1.68927	2.35362	1.616	1.55668	0.93942	1.12415
70445_at	70445	57124	Cd248	CD248 antigen, endosialin	GO:0005509: calcium ion binding, GO:0005737: cytoplasm, GO:0005886: plasma membrane, GO:0008150: biological_process, GO:0016020: membrane, GO:0016021: integral to membrane, GO:0030246: carbohydrate binding		2	4.7202	4.77128	4.77198	4.93852	4.72327	4.89193	4.95105	5.19086	4.75926	4.80544	4.52849	4.52714
70950_at	70950	374864	4921528I01Rik	RIKEN cDNA 4921528I01 gene	GO:0003674: molecular_function, GO:0005575: cellular_component, GO:0008150: biological_process		2	2.40552	2.39743	2.36735	2.46124	2.50556	2.45519	2.55171	2.80755	2.38274	2.44474	2.25414	2.3794
194292_at	194292		Gm5	predicted gene 5			2	3.91843	3.88944	4.04222	4.02684	4.20315	4.06366	4.40641	4.27741	4.00033	4.13513	3.67764	3.78001
77543_at	77543		8030442B05Rik	RIKEN cDNA 8030442B05 gene			2	3.25556	3.36209	3.38567	3.38912	3.56427	3.42396	3.56066	3.65228	3.39352	3.42094	3.28647	3.24267
100040421_at	100040421		Gm2762	predicted gene 2762			2	4.17015	4.2816	4.33587	4.28229	4.33796	4.42303	4.14625	4.70788	4.22292	4.14861	3.96459	4.03027
70550_at	70550		5730416F02Rik	capping protein (actin filament), gelsolin-like pseudogene			2	2.77603	2.961	3.10067	2.89298	2.99836	3.06323	2.8833	3.48324	3.10233	2.79631	2.54985	2.81186
13857_at	13857	2057	Epor	erythropoietin receptor	GO:0003007: heart morphogenesis, GO:0004888: transmembrane signaling receptor activity, GO:0004896: cytokine receptor activity, GO:0004900: erythropoietin receptor activity, GO:0004900: erythropoietin receptor activity, GO:0005515: protein binding, GO:0005576: extracellular region, GO:0005886: plasma membrane, GO:0007165: signal transduction, GO:0007165: signal transduction, GO:0007204: elevation…	04060: Cytokine-cytokine receptor interaction, 04630: Jak-STAT signaling pathway, 04640: Hematopoietic cell lineage	2	4.49449	4.51773	4.56736	4.59253	4.59951	4.59416	4.54465	4.7082	4.63715	4.55404	4.41485	4.42204
245595_at	245595	7552	Zfp711	zinc finger protein 711	GO:0005634: nucleus, GO:0043565: sequence-specific DNA binding, GO:0045893: positive regulation of transcription, DNA-dependent		2	1.78394	1.91715	2.14535	1.99711	1.95291	2.04871	1.99711	2.18865	1.99701	1.88225	1.73209	1.85444
14397_at	14397	2557	Gabra4	gamma-aminobutyric acid (GABA) A receptor, subunit alpha 4	GO:0004890: GABA-A receptor activity, GO:0005216: ion channel activity, GO:0005230: extracellular ligand-gated ion channel activity, GO:0005254: chloride channel activity, GO:0005886: plasma membrane, GO:0006810: transport, GO:0006811: ion transport, GO:0006821: chloride transport, GO:0007214: gamma-aminobutyric acid signaling pathway, GO:0007417: central nervous system development, GO:0016020: m…	04080: Neuroactive ligand-receptor interaction	2	2.85403	3.03693	3.03383	3.01166	3.01298	3.03887	3.37613	3.51767	3.06795	2.77672	2.83595	3.10386
246155_at	246155		L1Md-Gf21	L1 repeat, Gf subfamily, member 21			2	1.52911	1.79356	1.63001	1.6156	1.87091	1.6929	1.78866	2.09497	1.81195	1.48707	1.48104	1.71881
665150_at	665150		Vmn1r57	vomeronasal 1 receptor 57	GO:0003674: molecular_function, GO:0005575: cellular_component, GO:0008150: biological_process		2	1.41662	1.87731	1.69866	1.76553	1.855	1.76553	1.96481	2.26636	1.77624	1.59555	1.75524	1.6747
442821_at	442821		9330175M20Rik	RIKEN cDNA 9330175M20 gene			2	3.0885	3.21345	3.17959	3.19087	3.25374	3.09882	3.63645	3.31439	3.37332	2.90937	3.12303	3.09875
13394_at	13394	1748	Dlx4	distal-less homeobox 4	GO:0000976: transcription regulatory region sequence-specific DNA binding, GO:0003677: DNA binding, GO:0003700: sequence-specific DNA binding transcription factor activity, GO:0005575: cellular_component, GO:0005634: nucleus, GO:0006355: regulation of transcription, DNA-dependent, GO:0007275: multicellular organismal development, GO:0043565: sequence-specific DNA binding		2	4.3303	4.3209	4.44024	4.40234	4.38605	4.3079	4.69089	4.51116	4.46152	4.20156	4.29824	4.38774
414111_at	414111		C130083M11Rik	RIKEN cDNA C130083M11 gene			2	2.97234	3.19688	3.25998	3.1849	3.20269	3.10025	3.37312	3.09087	3.27226	2.92512	2.99776	2.98444
22634_at	22634	5325	Plagl1	pleiomorphic adenoma gene-like 1	GO:0003677: DNA binding, GO:0005515: protein binding, GO:0010468: regulation of gene expression, GO:0045944: positive regulation of transcription from RNA polymerase II promoter		2	4.24974	4.46519	4.53161	4.68419	4.54398	4.43923	4.68419	4.55763	4.57138	4.27029	4.53145	4.34983
546038_at	546038	10407	Spag11b	sperm associated antigen 11B	GO:0003674: molecular_function, GO:0005575: cellular_component, GO:0008150: biological_process		2	2.66946	2.98216	3.08309	3.22593	2.99673	2.90467	3.1259	3.0746	3.03751	2.77301	2.9059	2.7061
11931_at	11931	481	Atp1b1	ATPase, Na+/K+ transporting, beta 1 polypeptide	GO:0001666: response to hypoxia, GO:0001824: blastocyst development, GO:0005391: sodium:potassium-exchanging ATPase activity, GO:0005515: protein binding, GO:0005886: plasma membrane, GO:0005890: sodium:potassium-exchanging ATPase complex, GO:0005901: caveola, GO:0006200: ATP catabolic process, GO:0006754: ATP biosynthetic process, GO:0006810: transport, GO:0006811: ion transport, GO:0006813: pot…	04260: Cardiac muscle contraction, 04960: Aldosterone-regulated sodium reabsorption, 04964: Proximal tubule bicarbonate reclamation, 04970: Salivary secretion, 04971: Gastric acid secretion, 04972: Pancreatic secretion, 04973: Carbohydrate digestion and absorption, 04974: Protein digestion and absorption, 04976: Bile secretion	2	3.02696	3.09888	3.10872	3.25002	3.21203	3.03653	3.16228	3.17675	3.14023	2.93569	3.09969	3.03503
57329_at	57329	56914	Otor	otoraplin	GO:0001502: cartilage condensation, GO:0005576: extracellular region, GO:0005794: Golgi apparatus		2	2.58711	2.65985	2.69039	2.80338	2.6121	2.638	2.75197	2.7474	2.74491	2.34817	2.64343	2.5645
258216_at	258216	390162	Olfr1034	olfactory receptor 1034	GO:0004871: signal transducer activity, GO:0004930: G-protein coupled receptor activity, GO:0004984: olfactory receptor activity, GO:0007165: signal transduction, GO:0007186: G-protein coupled receptor signaling pathway, GO:0007608: sensory perception of smell, GO:0016021: integral to membrane, GO:0050911: detection of chemical stimulus involved in sensory perception of smell	04740: Olfactory transduction	2	4.3109	4.2404	4.50899	4.70052	4.39754	4.57694	4.59435	4.31347	4.66078	4.17454	4.12482	4.35722
381438_at	381438		Gm5148	predicted gene 5148	GO:0003674: molecular_function, GO:0005575: cellular_component, GO:0008150: biological_process		2	2.44117	2.3207	2.44033	2.70942	2.62411	2.56165	2.71382	2.46511	2.74019	2.21289	2.08014	2.45604
75750_at	75750	345274	Slc10a6	solute carrier family 10 (sodium/bile acid cotransporter family), member 6	GO:0006810: transport, GO:0006811: ion transport, GO:0006814: sodium ion transport, GO:0008508: bile acid:sodium symporter activity, GO:0015293: symporter activity, GO:0016020: membrane, GO:0016021: integral to membrane, GO:0034220: ion transmembrane transport, GO:0043250: sodium-dependent organic anion transmembrane transporter activity, GO:0043251: sodium-dependent organic anion transport		2	3.91493	3.85001	3.96923	4.07332	4.0043	4.03856	4.14513	3.94726	4.17722	3.82946	3.78334	3.88347
14804_at	14804	2895	Grid2	glutamate receptor, ionotropic, delta 2	GO:0004872: receptor activity, GO:0004970: ionotropic glutamate receptor activity, GO:0005215: transporter activity, GO:0005216: ion channel activity, GO:0005234: extracellular-glutamate-gated ion channel activity, GO:0005515: protein binding, GO:0005886: plasma membrane, GO:0006810: transport, GO:0006811: ion transport, GO:0008328: ionotropic glutamate receptor complex, GO:0014069: postsynaptic …	04080: Neuroactive ligand-receptor interaction, 04730: Long-term depression	2	2.70368	2.72565	2.90429	2.94244	2.94244	2.82229	2.9385	2.82229	2.87013	2.62975	2.62383	2.7821
627576_at	627576		Vmn2r101	vomeronasal 2, receptor 101	GO:0003674: molecular_function, GO:0004871: signal transducer activity, GO:0004930: G-protein coupled receptor activity, GO:0005575: cellular_component, GO:0005886: plasma membrane, GO:0007165: signal transduction, GO:0007186: G-protein coupled receptor signaling pathway, GO:0008150: biological_process, GO:0016020: membrane, GO:0016021: integral to membrane		2	1.76911	1.70288	1.92675	1.96266	1.92606	1.92675	1.8507	1.82937	1.93908	1.33929	1.46144	1.62718
74319_at	74319	124512	1110005A03Rik	RIKEN cDNA 1110005A03 gene	GO:0003674: molecular_function, GO:0005575: cellular_component, GO:0008150: biological_process, GO:0008168: methyltransferase activity, GO:0016020: membrane, GO:0016021: integral to membrane, GO:0016740: transferase activity, GO:0032259: methylation		2	6.27475	6.33302	6.25684	6.45958	6.4775	6.15223	6.54458	6.50065	6.33536	6.27726	6.24664	6.2311
626708_at	626708		Defa26	defensin, alpha, 26	GO:0003674: molecular_function, GO:0005576: extracellular region, GO:0005615: extracellular space, GO:0006952: defense response, GO:0042742: defense response to bacterium		2	3.51598	3.48052	3.44867	3.57393	3.62473	3.20021	3.68781	3.57622	3.62739	3.26664	3.3914	3.22656
218275_at	218275		BC051665	cDNA sequence BC051665	GO:0003674: molecular_function, GO:0005575: cellular_component, GO:0006508: proteolysis, GO:0008150: biological_process, GO:0008233: peptidase activity, GO:0008234: cysteine-type peptidase activity, GO:0016787: hydrolase activity		2	3.22268	3.05524	3.57229	3.60338	3.97193	3.47866	3.4919	3.93216	3.48889	3.22846	3.47139	2.84202
21832_at	21832	7066	Thpo	thrombopoietin	GO:0005102: receptor binding, GO:0005125: cytokine activity, GO:0005179: hormone activity, GO:0005576: extracellular region, GO:0005615: extracellular space, GO:0008283: cell proliferation, GO:0008284: positive regulation of cell proliferation, GO:0030099: myeloid cell differentiation	04640: Hematopoietic cell lineage	2	3.81671	3.4915	4.00356	3.81037	4.06725	3.80255	4.09541	4.22134	3.98262	3.72211	3.93761	3.62063
18022_at	18022	4778	Nfe2	nuclear factor, erythroid derived 2	GO:0003677: DNA binding, GO:0003700: sequence-specific DNA binding transcription factor activity, GO:0005634: nucleus, GO:0005634: nucleus, GO:0005737: cytoplasm, GO:0006351: transcription, DNA-dependent, GO:0006355: regulation of transcription, DNA-dependent, GO:0007267: cell-cell signaling, GO:0015629: actin cytoskeleton, GO:0030502: negative regulation of bone mineralization, GO:0043565: seque…		2	3.35928	3.58526	3.70899	4.27876	3.60357	3.59462	3.75832	4.00207	3.86557	3.49021	3.46573	3.47725
258984_at	258984	283092	Olfr1257	olfactory receptor 1257	GO:0004871: signal transducer activity, GO:0004930: G-protein coupled receptor activity, GO:0004984: olfactory receptor activity, GO:0007165: signal transduction, GO:0007186: G-protein coupled receptor signaling pathway, GO:0007608: sensory perception of smell, GO:0016021: integral to membrane, GO:0050911: detection of chemical stimulus involved in sensory perception of smell		2	1.06113	1.34878	1.77554	1.85073	1.42162	1.55294	1.6868	2.12643	1.85113	1.55943	1.4472	1.40617
108653_at	108653	57494	Rimklb	ribosomal modification protein rimK-like family member B	GO:0000166: nucleotide binding, GO:0003824: catalytic activity, GO:0005524: ATP binding, GO:0005737: cytoplasm, GO:0006464: cellular protein modification process, GO:0016874: ligase activity, GO:0016879: ligase activity, forming carbon-nitrogen bonds, GO:0046872: metal ion binding		2	3.44607	3.60201	3.6393	3.7172	3.58237	3.54907	3.93745	3.70774	3.81747	3.63017	3.55597	3.64522
620750_at	620750		Gm6177	predicted gene 6177	GO:0003674: molecular_function, GO:0005575: cellular_component, GO:0005840: ribosome, GO:0008150: biological_process, GO:0030529: ribonucleoprotein complex		2	4.961	4.86805	5.04561	5.23735	4.86063	4.92434	5.38249	5.20784	5.1985	5.0619	4.84007	5.0312
100503307_at	100503307		Gm15408	predicted gene 15408			2	3.43205	3.42544	3.56672	3.66813	3.55175	3.53322	3.73066	3.67462	3.62562	3.41454	3.29445	3.47741
258853_at	258853	219873	Olfr982	olfactory receptor 982	GO:0004984: olfactory receptor activity, GO:0007186: G-protein coupled receptor signaling pathway, GO:0007608: sensory perception of smell, GO:0016021: integral to membrane, GO:0050911: detection of chemical stimulus involved in sensory perception of smell	04740: Olfactory transduction	2	3.59125	3.58325	3.80293	3.92446	3.71022	3.66293	3.94863	3.7956	3.82705	3.55813	3.5698	3.57957
70392_at	70392	142689	Asb12	ankyrin repeat and SOCS box-containing 12	GO:0003674: molecular_function, GO:0005575: cellular_component, GO:0005622: intracellular, GO:0008150: biological_process, GO:0035556: intracellular signal transduction		2	1.58415	1.676	1.62405	1.72886	1.6023	1.53354	1.82603	1.6924	1.96511	1.69521	1.35584	1.51186
100503871_at	100503871		4833432E10Rik	RIKEN cDNA 4833432E10 gene			2	3.92342	3.97789	4.00332	4.02258	4.00875	3.97427	4.11701	4.11536	4.08711	3.99567	3.8605	3.97867
235044_at	235044	64748	BC018242	cDNA sequence BC018242	GO:0003824: catalytic activity, GO:0008152: metabolic process, GO:0008195: phosphatidate phosphatase activity, GO:0016020: membrane, GO:0016021: integral to membrane, GO:0016311: dephosphorylation, GO:0016787: hydrolase activity		2	5.70024	5.76491	5.83589	5.77028	5.58577	5.6877	6.20669	6.09737	6.20245	5.77237	5.56445	5.72846
57316_at	57316	10438	C1d	C1D nuclear receptor co-repressor	GO:0000460: maturation of 5.8S rRNA, GO:0003677: DNA binding, GO:0003714: transcription corepressor activity, GO:0003723: RNA binding, GO:0005515: protein binding, GO:0005634: nucleus, GO:0005730: nucleolus, GO:0005737: cytoplasm, GO:0005739: mitochondrion, GO:0006351: transcription, DNA-dependent, GO:0006355: regulation of transcription, DNA-dependent, GO:0006364: rRNA processing, GO:0006915: ap…	03018: RNA degradation	2	8.24128	8.15488	8.27602	8.18537	8.16477	8.14305	8.41204	8.45225	8.43298	8.13664	8.11038	8.18276
12794_at	12794	254263	Cnih2	cornichon homolog 2 (Drosophila)	GO:0005783: endoplasmic reticulum, GO:0005886: plasma membrane, GO:0014069: postsynaptic density, GO:0016020: membrane, GO:0016021: integral to membrane, GO:0016247: channel regulator activity, GO:0030054: cell junction, GO:0030425: dendrite, GO:0032281: alpha-amino-3-hydroxy-5-methyl-4-isoxazolepropionic acid selective glutamate receptor complex, GO:0035249: synaptic transmission, glutamatergic,…		2	4.42525	4.31948	4.51462	4.53391	4.22528	4.32837	4.5294	4.60935	4.64473	4.31131	4.26168	4.28198
666168_at	666168	1579	Cyp4a31	cytochrome P450, family 4, subfamily a, polypeptide 31	GO:0003674: molecular_function, GO:0004497: monooxygenase activity, GO:0005575: cellular_component, GO:0008150: biological_process, GO:0016491: oxidoreductase activity, GO:0046872: metal ion binding, GO:0055114: oxidation-reduction process	00071: Fatty acid metabolism, 00590: Arachidonic acid metabolism, 00830: Retinol metabolism, 01100: Metabolic pathways, 03320: PPAR signaling pathway, 04270: Vascular smooth muscle contraction	2	2.47506	2.27201	2.77603	2.47581	2.33921	2.59823	2.59829	2.66927	2.62458	2.20448	2.20608	2.11954
14803_at	14803	2894	Grid1	glutamate receptor, ionotropic, delta 1	GO:0004872: receptor activity, GO:0004970: ionotropic glutamate receptor activity, GO:0005215: transporter activity, GO:0005216: ion channel activity, GO:0005234: extracellular-glutamate-gated ion channel activity, GO:0005515: protein binding, GO:0005886: plasma membrane, GO:0006810: transport, GO:0006811: ion transport, GO:0016020: membrane, GO:0016021: integral to membrane, GO:0030054: cell jun…	04080: Neuroactive ligand-receptor interaction	2	2.95716	2.91949	3.15762	3.05402	3.05916	3.2742	3.23608	3.38692	3.2422	3.07134	3.05892	2.81942
448850_at	448850	9326	Znhit3	zinc finger, HIT type 3	GO:0003674: molecular_function, GO:0005575: cellular_component, GO:0008150: biological_process, GO:0046872: metal ion binding		2	7.14958	6.98331	7.44819	7.30524	7.26142	7.272	7.4767	7.50517	7.55224	7.35379	7.02136	7.02285
17294_at	17294	4232	Mest	mesoderm specific transcript	GO:0003824: catalytic activity, GO:0005783: endoplasmic reticulum, GO:0008152: metabolic process, GO:0010883: regulation of lipid storage, GO:0016020: membrane, GO:0016021: integral to membrane, GO:0016787: hydrolase activity, GO:0032526: response to retinoic acid		2	3.32525	3.13932	3.41467	3.23513	3.26186	3.37627	3.431	3.48241	3.53177	3.30735	3.11899	3.10407
329003_at	329003	9658	Zfp516	zinc finger protein 516	GO:0003676: nucleic acid binding, GO:0003677: DNA binding, GO:0005622: intracellular, GO:0005634: nucleus, GO:0006351: transcription, DNA-dependent, GO:0006355: regulation of transcription, DNA-dependent, GO:0008150: biological_process, GO:0008270: zinc ion binding, GO:0046872: metal ion binding		2	4.96776	4.80142	4.80729	4.8899	4.86275	4.90471	4.95435	5.03676	4.96964	4.87079	4.68883	4.69446
101122_at	101122	285367	Rpusd3	RNA pseudouridylate synthase domain containing 3	GO:0001522: pseudouridine synthesis, GO:0003723: RNA binding, GO:0005575: cellular_component, GO:0009451: RNA modification, GO:0009982: pseudouridine synthase activity		2	6.66326	6.30587	6.60796	6.49161	6.44537	6.46088	6.85795	6.78906	6.75485	6.58803	6.27735	6.21218
108679_at	108679	10920	Cops8	COP9 (constitutive photomorphogenic) homolog, subunit 8 (Arabidopsis thaliana)	GO:0005515: protein binding, GO:0005634: nucleus, GO:0005634: nucleus, GO:0005737: cytoplasm, GO:0008180: signalosome, GO:0008180: signalosome, GO:0010388: cullin deneddylation		2	9.47826	9.40104	9.51413	9.58815	9.48162	9.44073	9.61224	9.62124	9.59951	9.51842	9.30062	9.25956
22378_at	22378	23558	Wbp2	WW domain binding protein 2	GO:0005515: protein binding, GO:0005575: cellular_component, GO:0008150: biological_process		2	8.88107	8.62018	8.84505	8.95842	8.72976	8.83658	9.00533	9.03443	8.887	8.90706	8.647	8.44277
68479_at	68479	84844	Phf5a	PHD finger protein 5A	GO:0000398: nuclear mRNA splicing, via spliceosome, GO:0003677: DNA binding, GO:0003700: sequence-specific DNA binding transcription factor activity, GO:0005515: protein binding, GO:0005634: nucleus, GO:0005681: spliceosomal complex, GO:0005686: U2 snRNP, GO:0005689: U12-type spliceosomal complex, GO:0006351: transcription, DNA-dependent, GO:0006355: regulation of transcription, DNA-dependent, GO…	03040: Spliceosome	2	10.8287	10.6892	10.8375	10.9174	10.7691	10.7764	10.9839	10.9321	10.8927	10.8261	10.7221	10.5569
72621_at	72621	51248	Pdzd11	PDZ domain containing 11	GO:0005829: cytosol, GO:0008022: protein C-terminus binding, GO:0008150: biological_process, GO:0016323: basolateral plasma membrane		2	9.42517	9.43992	9.42159	9.35508	9.41777	9.42364	9.53315	9.4506	9.57801	9.32338	9.24981	9.29675
13656_at	13656	1961	Egr4	early growth response 4	GO:0000977: RNA polymerase II regulatory region sequence-specific DNA binding, GO:0003676: nucleic acid binding, GO:0003677: DNA binding, GO:0005622: intracellular, GO:0005634: nucleus, GO:0006351: transcription, DNA-dependent, GO:0006355: regulation of transcription, DNA-dependent, GO:0008270: zinc ion binding, GO:0045944: positive regulation of transcription from RNA polymerase II promoter, GO:…		2	3.25799	3.37148	3.30453	3.10271	3.37466	3.33943	3.50388	3.36812	3.5536	3.07625	3.12166	3.25478
258627_at	258627		Olfr1504	olfactory receptor 1504	GO:0004871: signal transducer activity, GO:0004930: G-protein coupled receptor activity, GO:0004984: olfactory receptor activity, GO:0007165: signal transduction, GO:0007186: G-protein coupled receptor signaling pathway, GO:0007608: sensory perception of smell, GO:0016021: integral to membrane, GO:0050911: detection of chemical stimulus involved in sensory perception of smell	04740: Olfactory transduction	2	1.58828	2.06561	1.96926	1.40295	1.7159	1.70032	1.99711	2.07507	1.70754	0.93942	1.05559	1.14665
27204_at	27204	8224	Syn3	synapsin III	GO:0000166: nucleotide binding, GO:0003824: catalytic activity, GO:0005524: ATP binding, GO:0007269: neurotransmitter secretion, GO:0008021: synaptic vesicle, GO:0008152: metabolic process, GO:0016020: membrane, GO:0030054: cell junction, GO:0030672: synaptic vesicle membrane, GO:0031410: cytoplasmic vesicle, GO:0045202: synapse		2	3.69944	3.81329	3.79606	3.6913	3.6889	3.85836	3.99713	3.8528	3.80596	3.53118	3.66252	3.578
58222_at	58222	326624	Rab37	RAB37, member of RAS oncogene family	GO:0000166: nucleotide binding, GO:0003924: GTPase activity, GO:0005515: protein binding, GO:0005525: GTP binding, GO:0005793: endoplasmic reticulum-Golgi intermediate compartment, GO:0006810: transport, GO:0007264: small GTPase mediated signal transduction, GO:0015031: protein transport, GO:0030141: secretory granule, GO:0031410: cytoplasmic vesicle		2	3.49453	3.50786	3.51415	3.48823	3.46502	3.50327	3.65457	3.57647	3.54026	3.35615	3.3616	3.44923
320707_at	320707	492	Atp2b3	ATPase, Ca++ transporting, plasma membrane 3	GO:0000166: nucleotide binding, GO:0005524: ATP binding, GO:0008152: metabolic process, GO:0016020: membrane, GO:0016021: integral to membrane, GO:0016787: hydrolase activity, GO:0030165: PDZ domain binding, GO:0045121: membrane raft	04020: Calcium signaling pathway, 04970: Salivary secretion, 04972: Pancreatic secretion	2	3.36149	3.40584	3.61524	3.3598	3.35228	3.62107	3.79825	3.77134	3.56007	3.31736	3.16547	3.39483
12425_at	12425	886	Cckar	cholecystokinin A receptor	GO:0001659: temperature homeostasis, GO:0001696: gastric acid secretion, GO:0001764: neuron migration, GO:0002023: reduction of food intake in response to dietary excess, GO:0004871: signal transducer activity, GO:0004930: G-protein coupled receptor activity, GO:0004951: cholecystokinin receptor activity, GO:0005737: cytoplasm, GO:0005764: lysosome, GO:0005768: endosome, GO:0005783: endoplasmic r…	04020: Calcium signaling pathway, 04080: Neuroactive ligand-receptor interaction, 04972: Pancreatic secretion	2	3.58429	3.49966	3.73741	3.46974	3.58494	3.49854	3.80899	3.89808	3.59683	3.34349	3.32235	3.48203
12702_at	12702	9021	Socs3	suppressor of cytokine signaling 3	GO:0001932: regulation of protein phosphorylation, GO:0005515: protein binding, GO:0005622: intracellular, GO:0005737: cytoplasm, GO:0007165: signal transduction, GO:0007243: intracellular protein kinase cascade, GO:0007259: JAK-STAT cascade, GO:0009968: negative regulation of signal transduction, GO:0035556: intracellular signal transduction, GO:0040008: regulation of growth, GO:0045595: regulat…	04120: Ubiquitin mediated proteolysis, 04380: Osteoclast differentiation, 04630: Jak-STAT signaling pathway, 04910: Insulin signaling pathway, 04920: Adipocytokine signaling pathway, 04930: Type II diabetes mellitus, 05160: Hepatitis C	2	5.96062	6.09178	5.97759	5.77749	5.63506	5.77142	6.03068	5.65404	5.97212	5.19146	5.11412	5.23806
666184_at	666184		Gm15080	predicted gene 15080	GO:0003674: molecular_function, GO:0005575: cellular_component, GO:0008150: biological_process		2	4.46495	5.13786	5.06479	4.69103	4.47311	4.67893	4.94823	4.70287	5.26767	4.20682	4.20173	3.99682
12125_at	12125	10018	Bcl2l11	BCL2-like 11 (apoptosis facilitator)	GO:0001701: in utero embryonic development, GO:0001776: leukocyte homeostasis, GO:0001776: leukocyte homeostasis, GO:0001782: B cell homeostasis, GO:0001782: B cell homeostasis, GO:0001783: B cell apoptotic process, GO:0001822: kidney development, GO:0002260: lymphocyte homeostasis, GO:0002260: lymphocyte homeostasis, GO:0002262: myeloid cell homeostasis, GO:0005515: protein binding, GO:0005737: …		2	8.07586	8.01309	7.94051	8.00341	8.00771	8.01555	8.30255	8.3353	8.20864	7.9801	7.90353	7.83904
71307_at	71307		1700018A04Rik	RIKEN cDNA 1700018A04 gene			2	3.38841	3.36805	3.24834	3.22568	3.47252	3.24273	3.57901	3.6265	3.42281	3.22039	3.2557	3.15183
19085_at	19085	5575	Prkar1b	protein kinase, cAMP dependent regulatory, type I beta	GO:0000166: nucleotide binding, GO:0001932: regulation of protein phosphorylation, GO:0005737: cytoplasm, GO:0005737: cytoplasm, GO:0005952: cAMP-dependent protein kinase complex, GO:0006468: protein phosphorylation, GO:0007165: signal transduction, GO:0007611: learning or memory, GO:0008283: cell proliferation, GO:0008603: cAMP-dependent protein kinase regulator activity, GO:0008603: cAMP-depend…	04210: Apoptosis, 04910: Insulin signaling pathway	2	4.85928	5.08583	4.77658	4.84362	4.83307	4.81092	5.01104	5.23772	5.02521	4.84141	4.67014	4.64005
18012_at	18012	4760	Neurod1	neurogenic differentiation 1	GO:0001102: RNA polymerase II activating transcription factor binding, GO:0001105: RNA polymerase II transcription coactivator activity, GO:0003326: pancreatic A cell fate commitment, GO:0003329: pancreatic PP cell fate commitment, GO:0003677: DNA binding, GO:0003682: chromatin binding, GO:0003690: double-stranded DNA binding, GO:0003700: sequence-specific DNA binding transcription factor activit…	04950: Maturity onset diabetes of the young	2	3.89096	4.07747	3.92215	3.95444	3.94764	3.92983	4.12257	4.18169	4.16319	3.9375	3.7569	3.7604
11650_at	11650	251	Alppl2	alkaline phosphatase, placental-like 2	GO:0003824: catalytic activity, GO:0004035: alkaline phosphatase activity, GO:0004035: alkaline phosphatase activity, GO:0005886: plasma membrane, GO:0008152: metabolic process, GO:0009986: cell surface, GO:0016020: membrane, GO:0016311: dephosphorylation, GO:0016787: hydrolase activity, GO:0016791: phosphatase activity, GO:0030016: myofibril, GO:0031225: anchored to membrane, GO:0046872: metal i…	00790: Folate biosynthesis, 01100: Metabolic pathways	2	3.96205	4.03031	3.72591	3.81044	3.94735	3.90773	4.12432	4.02336	3.98982	3.79798	3.56078	3.68726
26386_at	26386	3299	Hsf4	heat shock transcription factor 4	GO:0000122: negative regulation of transcription from RNA polymerase II promoter, GO:0001654: eye development, GO:0003677: DNA binding, GO:0003700: sequence-specific DNA binding transcription factor activity, GO:0005634: nucleus, GO:0006351: transcription, DNA-dependent, GO:0006355: regulation of transcription, DNA-dependent, GO:0006950: response to stress, GO:0008284: positive regulation of cell…		2	5.32379	5.42648	5.24788	5.32836	5.3839	5.34175	5.42687	5.46453	5.35512	5.20898	5.21849	5.09991
214058_at	214058	84465	Megf11	multiple EGF-like-domains 11	GO:0003674: molecular_function, GO:0005575: cellular_component, GO:0005886: plasma membrane, GO:0010842: retina layer formation, GO:0016020: membrane, GO:0016021: integral to membrane, GO:0034109: homotypic cell-cell adhesion		2	4.1676	4.47447	4.30914	4.15746	4.31167	4.20312	4.57503	4.55022	4.63159	4.22593	4.31039	4.02602
78390_at	78390	283748	Pla2g4d	phospholipase A2, group IVD	GO:0004620: phospholipase activity, GO:0004623: phospholipase A2 activity, GO:0005737: cytoplasm, GO:0008152: metabolic process, GO:0009395: phospholipid catabolic process, GO:0016020: membrane, GO:0016042: lipid catabolic process, GO:0016787: hydrolase activity, GO:0031410: cytoplasmic vesicle, GO:0046872: metal ion binding	00564: Glycerophospholipid metabolism, 00565: Ether lipid metabolism, 00590: Arachidonic acid metabolism, 00591: Linoleic acid metabolism, 00592: alpha-Linolenic acid metabolism, 01100: Metabolic pathways, 04010: MAPK signaling pathway, 04270: Vascular smooth muscle contraction, 04370: VEGF signaling pathway, 04664: Fc epsilon RI signaling pathway, 04730: Long-term depression, 04912: GnRH signali…	2	3.38758	3.54352	3.45812	3.54022	3.48137	3.42468	3.56807	3.53128	3.60322	3.4319	3.43353	3.26735
214568_at	214568	206412	Gm136	predicted gene 136	GO:0003674: molecular_function, GO:0005575: cellular_component, GO:0008150: biological_process		2	2.28497	2.10067	2.05256	2.15389	2.20996	2.19544	2.50223	2.22121	2.36294	2.12302	2.01757	2.08044
100038440_at	100038440		Gm16508	predicted gene 16508	GO:0003674: molecular_function, GO:0005575: cellular_component, GO:0008150: biological_process		2	3.82779	3.73753	3.59614	3.75216	3.73101	3.6864	3.88595	3.83357	3.95641	3.60581	3.72811	3.65063
668478_at	668478		Ighv1-9	immunoglobulin heavy variable V1-9			2	2.08658	2.05816	1.82612	2.21654	1.78793	1.99711	2.49965	2.4001	2.31803	1.67509	1.67492	1.81225
100503830_at	100503830		Gm11762	predicted gene 11762	GO:0003674: molecular_function, GO:0005575: cellular_component, GO:0008150: biological_process		2	2.17995	2.2372	2.19641	2.28801	2.24802	2.19688	2.44842	2.31814	2.4446	2.03179	2.10739	2.09505
386649_at	386649	55968	Nsfl1c	NSFL1 (p97) cofactor (p47)	GO:0005515: protein binding, GO:0005543: phospholipid binding, GO:0005634: nucleus, GO:0005694: chromosome, GO:0005794: Golgi apparatus, GO:0005829: cytosol, GO:0007030: Golgi organization, GO:0008289: lipid binding, GO:0043130: ubiquitin binding, GO:0051117: ATPase binding, GO:0061025: membrane fusion	04141: Protein processing in endoplasmic reticulum	2	9.90823	9.68556	9.75699	9.77335	9.70227	9.71166	9.83551	9.91862	9.90179	9.59798	9.67581	9.50275
171531_at	171531	79083	Mlph	melanophilin	GO:0001725: stress fiber, GO:0003779: actin binding, GO:0005515: protein binding, GO:0005622: intracellular, GO:0005622: intracellular, GO:0005815: microtubule organizing center, GO:0006605: protein targeting, GO:0006886: intracellular protein transport, GO:0015629: actin cytoskeleton, GO:0017022: myosin binding, GO:0017137: Rab GTPase binding, GO:0030318: melanocyte differentiation, GO:0030864: …		2	4.87161	4.78037	4.85072	4.78748	4.79753	4.81342	4.85341	4.82735	4.89217	4.60511	4.74725	4.49942
74499_at	74499	50964	Sost	sclerostin	GO:0001503: ossification, GO:0005515: protein binding, GO:0005576: extracellular region, GO:0005615: extracellular space, GO:0005794: Golgi apparatus, GO:0008134: transcription factor binding, GO:0008201: heparin binding, GO:0016055: Wnt receptor signaling pathway, GO:0030178: negative regulation of Wnt receptor signaling pathway, GO:0030514: negative regulation of BMP signaling pathway, GO:00305…		2	4.66455	4.59985	4.57944	4.63593	4.72888	4.55917	4.72888	4.86364	4.69995	4.45543	4.62812	4.24659
723878_at	723878		Mir494	microRNA 494			2	3.56663	3.53727	3.51703	3.55541	3.61053	3.6369	3.70069	3.71642	3.76404	3.35884	3.57971	3.06621
13897_at	13897		Ces1e	carboxylesterase 1E	GO:0004091: carboxylesterase activity, GO:0005783: endoplasmic reticulum, GO:0008152: metabolic process, GO:0008152: metabolic process, GO:0016290: palmitoyl-CoA hydrolase activity, GO:0016787: hydrolase activity, GO:0050253: retinyl-palmitate esterase activity, GO:0080030: methyl indole-3-acetate esterase activity, GO:0080031: methyl salicylate esterase activity, GO:0080032: methyl jasmonate est…	00983: Drug metabolism - other enzymes, 01100: Metabolic pathways	2	3.91305	3.7608	4.13756	4.29562	4.15221	4.76601	4.0054	3.93313	4.07966	3.95503	4.02278	4.07138
56874_at	56874	140545	Rnf32	ring finger protein 32	GO:0003674: molecular_function, GO:0005737: cytoplasm, GO:0005768: endosome, GO:0008150: biological_process, GO:0008270: zinc ion binding, GO:0016235: aggresome, GO:0046872: metal ion binding		2	3.57752	3.31285	3.53102	3.86296	3.76594	4.23568	3.77017	3.21996	3.50832	3.27048	3.47722	3.58281
666927_at	666927		Gm12887	predicted gene 12887	GO:0003674: molecular_function, GO:0005575: cellular_component, GO:0008150: biological_process		2	1.58606	1.76967	1.64168	2.15389	1.855	2.31652	2.0068	1.76967	1.6486	1.58606	1.68927	1.82142
100628570_at	100628570		Mir3965	microRNA 3965			2	2.00894	1.979	2.05892	2.55766	2.13968	2.47945	2.24639	2.11986	2.0906	1.87418	2.12089	2.10842
665964_at	665964	7311	Gm7866	predicted gene 7866	GO:0003674: molecular_function, GO:0005575: cellular_component, GO:0008150: biological_process		2	1.78414	1.82698	1.88351	2.09517	1.89396	2.15365	1.87686	1.90475	1.90829	1.65099	1.73238	1.88252
100039957_at	100039957		Gm2518	interferon induced transmembrane protein 2 pseudogene			2	5.15762	5.08748	5.25978	5.23699	5.15038	5.42358	5.27333	5.20642	5.18862	5.01766	5.03335	5.16165
11924_at	11924	63973	Neurog2	neurogenin 2	GO:0001764: neuron migration, GO:0003677: DNA binding, GO:0005515: protein binding, GO:0005634: nucleus, GO:0006351: transcription, DNA-dependent, GO:0006355: regulation of transcription, DNA-dependent, GO:0007275: multicellular organismal development, GO:0007399: nervous system development, GO:0007411: axon guidance, GO:0021954: central nervous system neuron development, GO:0021954: central nerv…		2	5.12933	5.03292	5.27551	5.27174	5.22635	5.40663	5.31138	5.20764	5.12715	5.05864	5.14674	5.09363
66451_at	66451	149466	2610528J11Rik	RIKEN cDNA 2610528J11 gene	GO:0003674: molecular_function, GO:0008150: biological_process, GO:0016020: membrane, GO:0016021: integral to membrane		2	3.77123	3.99671	4.0143	4.197	4.10218	4.7114	4.2979	4.07368	3.94913	3.67742	4.09538	3.88727
100093700_at	100093700		Gm10400	predicted gene 10400			2	1.98292	2.15627	2.17991	2.34781	2.11499	2.549	2.32275	2.17473	2.3063	2.00941	2.104	2.07058
195712_at	195712		4930421P07Rik	RIKEN cDNA 4930421P07 gene			2	3.49298	3.7348	3.62911	3.74101	3.66802	3.88372	3.77982	3.57544	3.69974	3.48934	3.56051	3.61497
257962_at	257962	127623	Olfr222	olfactory receptor 222	GO:0004871: signal transducer activity, GO:0004930: G-protein coupled receptor activity, GO:0004984: olfactory receptor activity, GO:0007165: signal transduction, GO:0007186: G-protein coupled receptor signaling pathway, GO:0007608: sensory perception of smell, GO:0016021: integral to membrane, GO:0050911: detection of chemical stimulus involved in sensory perception of smell	04740: Olfactory transduction	2	3.67382	3.74229	3.85967	3.89769	3.70556	3.90961	4.23118	3.88606	3.8163	3.71271	3.45439	3.76301
320775_at	320775		B230319C09Rik	RIKEN cDNA B230319C09 gene			2	3.53456	3.86401	3.899	4.01326	3.75068	4.20037	4.28178	3.94223	3.80132	3.79801	3.59517	3.85514
407824_at	407824		BC020402	cDNA sequence BC020402			2	4.7605	4.7412	4.90931	4.94876	4.99889	5.09078	5.10683	4.84	4.81153	4.96847	4.62501	4.82663
209683_at	209683	23331	Ttc28	tetratricopeptide repeat domain 28	GO:0003674: molecular_function, GO:0005575: cellular_component, GO:0008150: biological_process		2	4.62974	4.8725	5.00714	4.97175	4.86826	5.08571	4.9732	4.81719	4.84283	4.83182	4.64067	4.5953
100993_at	100993		AW549542	expressed sequence AW549542			2	2.9874	3.2244	3.1048	3.18321	3.26505	3.2802	3.58494	3.18314	3.20462	2.9874	2.96834	3.05733
245880_at	245880	10810	Wasf3	WAS protein family, member 3	GO:0003674: molecular_function, GO:0003779: actin binding, GO:0005575: cellular_component, GO:0005737: cytoplasm, GO:0005856: cytoskeleton, GO:0007010: cytoskeleton organization, GO:0008360: regulation of cell shape	04520: Adherens junction, 04666: Fc gamma R-mediated phagocytosis	2	4.27916	4.57415	4.33833	4.46396	4.53006	4.5151	4.86309	4.50943	4.54691	4.31332	4.29226	4.34929
68846_at	68846	727800	Rnf208	ring finger protein 208	GO:0003674: molecular_function, GO:0005575: cellular_component, GO:0008150: biological_process, GO:0008270: zinc ion binding, GO:0046872: metal ion binding		2	4.51587	4.70371	4.44678	4.74741	4.63722	4.60899	5.05624	4.53694	4.71169	4.52752	4.45791	4.3732
55985_at	55985	10563	Cxcl13	chemokine (C-X-C motif) ligand 13	GO:0002518: lymphocyte chemotaxis across high endothelial venule, GO:0005125: cytokine activity, GO:0005576: extracellular region, GO:0005615: extracellular space, GO:0006935: chemotaxis, GO:0006954: inflammatory response, GO:0006955: immune response, GO:0007165: signal transduction, GO:0007204: elevation of cytosolic calcium ion concentration, GO:0007267: cell-cell signaling, GO:0008009: chemoki…	04060: Cytokine-cytokine receptor interaction, 04062: Chemokine signaling pathway	2	3.92968	4.18874	4.19342	4.04949	4.11756	4.15271	4.46224	4.19374	4.23003	4.01728	4.01353	4.01895
320360_at	320360	79608	Ric3	resistance to inhibitors of cholinesterase 3 homolog (C. elegans)	GO:0005783: endoplasmic reticulum, GO:0006457: protein folding, GO:0007204: elevation of cytosolic calcium ion concentration, GO:0007271: synaptic transmission, cholinergic, GO:0016020: membrane, GO:0016021: integral to membrane, GO:0033130: acetylcholine receptor binding, GO:0043623: cellular protein complex assembly, GO:0044183: protein binding involved in protein folding		2	3.57694	3.91256	3.78105	3.82675	3.68415	3.92557	4.06814	3.85992	3.95334	3.69405	3.69099	3.64919
213783_at	213783	57480	Plekhg1	pleckstrin homology domain containing, family G (with RhoGef domain) member 1	GO:0003674: molecular_function, GO:0005575: cellular_component, GO:0008150: biological_process		2	3.21607	3.30568	3.2026	3.24175	3.28724	3.46332	3.48601	3.36076	3.38237	3.12887	3.37213	3.15014
170441_at	170441	81031	Slc2a10	solute carrier family 2 (facilitated glucose transporter), member 10	GO:0005215: transporter activity, GO:0005355: glucose transmembrane transporter activity, GO:0005737: cytoplasm, GO:0005887: integral to plasma membrane, GO:0006810: transport, GO:0008643: carbohydrate transport, GO:0015758: glucose transport, GO:0016020: membrane, GO:0016021: integral to membrane, GO:0022857: transmembrane transporter activity, GO:0022891: substrate-specific transmembrane transp…		2	4.31367	4.36924	4.34101	4.37362	4.27328	4.50767	4.48004	4.40103	4.48737	4.13274	4.34659	4.22724
23850_at	23850	60676	Pappa2	pappalysin 2	GO:0004222: metalloendopeptidase activity, GO:0005575: cellular_component, GO:0006508: proteolysis, GO:0008237: metallopeptidase activity		2	3.23799	3.34604	3.15448	3.2384	3.23835	3.31394	3.47165	3.3511	3.31206	3.12762	3.28501	3.01008
19739_at	19739	8787	Rgs9	regulator of G-protein signaling 9	GO:0004871: signal transducer activity, GO:0005096: GTPase activator activity, GO:0005096: GTPase activator activity, GO:0005096: GTPase activator activity, GO:0005515: protein binding, GO:0005634: nucleus, GO:0005737: cytoplasm, GO:0005737: cytoplasm, GO:0005834: heterotrimeric G-protein complex, GO:0005886: plasma membrane, GO:0007186: G-protein coupled receptor signaling pathway, GO:0007212: d…	04744: Phototransduction	2	4.61245	4.73599	4.542	4.68419	4.55924	4.67846	4.85045	4.76865	4.70342	4.34196	4.58926	4.50903
381738_at	381738	92749	Ccdc164	coiled-coil domain containing 164	GO:0003674: molecular_function, GO:0005575: cellular_component, GO:0008150: biological_process		2	4.27074	4.32965	4.18085	4.34965	4.43546	4.24875	4.55252	4.30879	4.58231	4.1989	4.31608	4.23489
215378_at	215378	339479	Fam5c	family with sequence similarity 5, member C	GO:0003674: molecular_function, GO:0005576: extracellular region, GO:0005783: endoplasmic reticulum, GO:0030425: dendrite, GO:0043025: neuronal cell body, GO:0045786: negative regulation of cell cycle		2	2.99295	3.0697	2.97679	3.12444	3.24294	3.08893	3.26158	2.91416	3.20883	2.93964	3.02659	2.96086
18552_at	18552	5125	Pcsk5	proprotein convertase subtilisin/kexin type 5	GO:0001822: kidney development, GO:0001822: kidney development, GO:0004175: endopeptidase activity, GO:0004252: serine-type endopeptidase activity, GO:0004252: serine-type endopeptidase activity, GO:0005576: extracellular region, GO:0005615: extracellular space, GO:0005794: Golgi apparatus, GO:0006465: signal peptide processing, GO:0006508: proteolysis, GO:0007507: heart development, GO:0007565: …		2	4.58827	4.6116	4.60767	4.65987	4.71171	4.6081	4.79205	4.56488	4.73218	4.55644	4.5306	4.50533
272411_at	272411	192134	B3gnt6	UDP-GlcNAc:betaGal beta-1,3-N-acetylglucosaminyltransferase 6 (core 3 synthase)	GO:0005794: Golgi apparatus, GO:0006486: protein glycosylation, GO:0008152: metabolic process, GO:0008378: galactosyltransferase activity, GO:0016020: membrane, GO:0016021: integral to membrane, GO:0016740: transferase activity, GO:0016757: transferase activity, transferring glycosyl groups	00512: Mucin type O-Glycan biosynthesis, 01100: Metabolic pathways	2	3.50742	3.93616	3.72998	3.90966	3.86611	4.10645	4.20655	3.71248	4.10127	3.79421	3.96409	3.40401
14025_at	14025	53335	Bcl11a	B cell CLL/lymphoma 11A (zinc finger protein)	GO:0003676: nucleic acid binding, GO:0003714: transcription corepressor activity, GO:0005515: protein binding, GO:0005622: intracellular, GO:0005634: nucleus, GO:0005634: nucleus, GO:0005737: cytoplasm, GO:0006351: transcription, DNA-dependent, GO:0006355: regulation of transcription, DNA-dependent, GO:0008270: zinc ion binding, GO:0010629: negative regulation of gene expression, GO:0010976: posi…		2	3.63337	3.82336	3.74651	3.77642	3.84417	3.81931	4.00702	3.74313	3.92441	3.75706	3.74062	3.53227
80720_at	80720	80714	Pbx4	pre B cell leukemia homeobox 4	GO:0001741: XY body, GO:0003677: DNA binding, GO:0003700: sequence-specific DNA binding transcription factor activity, GO:0005634: nucleus, GO:0006351: transcription, DNA-dependent, GO:0006355: regulation of transcription, DNA-dependent, GO:0006357: regulation of transcription from RNA polymerase II promoter, GO:0043565: sequence-specific DNA binding, GO:0045893: positive regulation of transcript…		2	4.33962	4.4132	4.42377	4.63633	4.32778	4.56796	4.69377	4.38517	4.76434	4.21946	4.45984	4.10419
216781_at	216781	25893	Trim58	tripartite motif-containing 58	GO:0005575: cellular_component, GO:0005622: intracellular, GO:0008150: biological_process, GO:0008270: zinc ion binding, GO:0046872: metal ion binding		2	2.98237	3.04375	3.17345	3.24728	3.21406	3.25104	3.31066	3.1039	3.25853	2.85151	3.24899	2.60987
171170_at	171170	55796	Mbnl3	muscleblind-like 3 (Drosophila)	GO:0003676: nucleic acid binding, GO:0005634: nucleus, GO:0005737: cytoplasm, GO:0005794: Golgi apparatus, GO:0006397: mRNA processing, GO:0007275: multicellular organismal development, GO:0008270: zinc ion binding, GO:0008380: RNA splicing, GO:0043231: intracellular membrane-bounded organelle, GO:0043484: regulation of RNA splicing, GO:0045662: negative regulation of myoblast differentiation, GO…		2	2.83101	3.14914	2.89188	3.30899	3.00151	3.33448	3.21815	3.05095	3.11809	3.08673	2.93755	2.92413
545481_at	545481	343578	Arhgap40	Rho GTPase activating protein 40	GO:0003674: molecular_function, GO:0005096: GTPase activator activity, GO:0005575: cellular_component, GO:0005622: intracellular, GO:0007165: signal transduction, GO:0008150: biological_process, GO:0043547: positive regulation of GTPase activity		2	4.36149	4.7003	4.54348	4.78896	4.6594	4.81242	4.92197	4.58763	4.6221	4.65678	4.55945	4.51026
18530_at	18530	5100	Pcdh8	protocadherin 8	GO:0001756: somitogenesis, GO:0005509: calcium ion binding, GO:0005886: plasma membrane, GO:0005887: integral to plasma membrane, GO:0007155: cell adhesion, GO:0007156: homophilic cell adhesion, GO:0007268: synaptic transmission, GO:0016020: membrane, GO:0016021: integral to membrane, GO:0016331: morphogenesis of embryonic epithelium, GO:0030054: cell junction, GO:0042995: cell projection, GO:004…		2	3.59415	3.91636	3.72078	3.84383	3.88592	4.003	3.97772	3.90966	3.89975	3.81299	3.7231	3.67484
71785_at	71785	80310	Pdgfd	platelet-derived growth factor, D polypeptide	GO:0005161: platelet-derived growth factor receptor binding, GO:0005576: extracellular region, GO:0005615: extracellular space, GO:0007275: multicellular organismal development, GO:0008083: growth factor activity, GO:0009987: cellular process, GO:0016020: membrane, GO:0050730: regulation of peptidyl-tyrosine phosphorylation, GO:0051781: positive regulation of cell division, GO:0071230: cellular r…	04060: Cytokine-cytokine receptor interaction, 04510: Focal adhesion, 04540: Gap junction, 04810: Regulation of actin cytoskeleton, 05215: Prostate cancer, 05218: Melanoma	2	2.44574	2.72886	2.46117	2.79352	2.73996	2.99936	2.88895	2.77155	2.86341	2.70117	2.75535	2.71032
100503271_at	100503271		Gm19624	uncharacterized protein C12orf73 homolog			2	5.40911	5.56342	5.27024	5.75957	5.55309	5.8657	5.74254	5.69929	5.66489	5.66262	5.57409	5.479
235599_at	235599	51161	6430571L13Rik	RIKEN cDNA 6430571L13 gene	GO:0003674: molecular_function, GO:0005575: cellular_component, GO:0008150: biological_process, GO:0016020: membrane, GO:0016021: integral to membrane		2	4.33842	4.3591	4.29006	4.31354	4.30688	4.74175	4.68612	4.42825	4.67836	4.40621	4.40803	4.2546
21390_at	21390	6915	Tbxa2r	thromboxane A2 receptor	GO:0001669: acrosomal vesicle, GO:0004871: signal transducer activity, GO:0004930: G-protein coupled receptor activity, GO:0004960: thromboxane receptor activity, GO:0004960: thromboxane receptor activity, GO:0005622: intracellular, GO:0005886: plasma membrane, GO:0006954: inflammatory response, GO:0007165: signal transduction, GO:0007186: G-protein coupled receptor signaling pathway, GO:0007186:…	04020: Calcium signaling pathway, 04080: Neuroactive ligand-receptor interaction	2	4.57696	4.91887	4.65754	4.81909	4.72031	5.20004	5.05383	4.7863	5.20749	4.70326	4.71166	4.64664
382089_at	382089	134701	Ripply2	ripply2 homolog (zebrafish)	GO:0001503: ossification, GO:0001756: somitogenesis, GO:0001756: somitogenesis, GO:0005634: nucleus, GO:0007275: multicellular organismal development, GO:0007368: determination of left/right symmetry, GO:0009798: axis specification, GO:0032525: somite rostral/caudal axis specification, GO:0035121: tail morphogenesis		2	3.30945	3.41829	3.30554	3.43168	3.46532	3.59809	3.52254	3.40321	3.66064	3.46669	3.34777	3.39767
78500_at	78500		1700063D05Rik	RIKEN cDNA 1700063D05 gene			2	2.3686	2.50899	2.45919	2.63477	2.64886	2.82041	2.74867	2.65732	2.90961	2.56624	2.51712	2.52364
12309_at	12309	795	S100g	S100 calcium binding protein G	GO:0005499: vitamin D binding, GO:0005509: calcium ion binding, GO:0016323: basolateral plasma membrane, GO:0016324: apical plasma membrane		2	2.62074	2.88605	2.76856	2.78899	2.88069	2.91902	2.92657	2.86404	3.04042	2.83445	2.77262	2.78224
16147_at	16147	3549	Ihh	Indian hedgehog	GO:0001501: skeletal system development, GO:0001503: ossification, GO:0001569: patterning of blood vessels, GO:0001649: osteoblast differentiation, GO:0001701: in utero embryonic development, GO:0001708: cell fate specification, GO:0001763: morphogenesis of a branching structure, GO:0001944: vasculature development, GO:0001947: heart looping, GO:0002053: positive regulation of mesenchymal cell pr…	04340: Hedgehog signaling pathway	2	5.77817	6.12843	5.92359	6.09126	6.07209	6.17548	6.32572	5.98648	6.24826	5.97835	5.95642	5.96769
100526515_at	100526515		Mir1247	microRNA 1247			2	5.52329	6.25938	5.87125	6.30445	5.93797	6.35322	6.38898	6.0984	6.48838	6.09589	6.11268	5.91449
67729_at	67729	54682	Mansc1	MANSC domain containing 1	GO:0003674: molecular_function, GO:0005575: cellular_component, GO:0008150: biological_process, GO:0016020: membrane, GO:0016021: integral to membrane		2	3.42565	3.4844	3.69844	3.83478	3.628	3.87426	3.89114	3.84924	3.83022	3.58966	3.84717	3.62031
22348_at	22348	140679	Slc32a1	solute carrier family 32 (GABA vesicular transporter), member 1	GO:0005887: integral to plasma membrane, GO:0006810: transport, GO:0006836: neurotransmitter transport, GO:0008021: synaptic vesicle, GO:0015187: glycine transmembrane transporter activity, GO:0015495: gamma-aminobutyric acid:hydrogen symporter activity, GO:0015807: L-amino acid transport, GO:0015816: glycine transport, GO:0015837: amine transport, GO:0016020: membrane, GO:0016021: integral to me…		2	4.30832	4.29818	4.66372	4.64721	4.71489	4.81337	4.89145	4.59727	4.8193	4.57552	4.80501	4.45679
100503041_at	100503041	79955	Pdzd7	PDZ domain containing 7	GO:0005634: nucleus, GO:0005929: cilium		2	4.27244	4.30083	4.42149	4.4771	4.40103	4.66746	4.69874	4.4679	4.60082	4.44737	4.54401	4.30788
78185_at	78185		4930524L23Rik	RIKEN cDNA 4930524L23 gene			2	2.50684	2.67466	2.78945	3.068	2.82009	3.29602	3.04645	3.06042	2.90649	3.07413	3.10067	2.76087
14724_at	14724	2812	Gp1bb	glycoprotein Ib, beta polypeptide	GO:0005887: integral to plasma membrane, GO:0007155: cell adhesion, GO:0007596: blood coagulation, GO:0007599: hemostasis, GO:0016020: membrane, GO:0016021: integral to membrane	04512: ECM-receptor interaction, 04640: Hematopoietic cell lineage	2	3.9357	3.91464	4.04823	4.39906	4.12763	4.41195	4.41147	4.14438	4.27433	4.26192	4.42426	4.15768
246709_at	246709	6003	Rgs13	regulator of G-protein signaling 13	GO:0005096: GTPase activator activity, GO:0005515: protein binding, GO:0005634: nucleus, GO:0005829: cytosol, GO:0005886: plasma membrane, GO:0007186: G-protein coupled receptor signaling pathway, GO:0009968: negative regulation of signal transduction, GO:0038032: termination of G-protein coupled receptor signaling pathway, GO:0043547: positive regulation of GTPase activity, GO:0045744: negative …		2	2.19792	1.96897	2.24206	2.41921	2.42085	2.28514	2.65337	2.54018	2.20133	2.19749	2.40738	1.85075
216858_at	216858	147040	Kctd11	potassium channel tetramerisation domain containing 11	GO:0003674: molecular_function, GO:0005216: ion channel activity, GO:0005737: cytoplasm, GO:0007049: cell cycle, GO:0007275: multicellular organismal development, GO:0007399: nervous system development, GO:0007406: negative regulation of neuroblast proliferation, GO:0030154: cell differentiation, GO:0034220: ion transmembrane transport, GO:0040008: regulation of growth, GO:0042127: regulation of …		2	5.13436	5.02802	5.11619	5.22875	5.18158	5.30847	5.41616	5.27106	5.26849	5.12016	5.38707	4.96432
258269_at	258269		Olfr930	olfactory receptor 930	GO:0004984: olfactory receptor activity, GO:0007186: G-protein coupled receptor signaling pathway, GO:0007608: sensory perception of smell, GO:0016021: integral to membrane, GO:0050911: detection of chemical stimulus involved in sensory perception of smell	04740: Olfactory transduction	2	2.35421	2.39423	2.49414	3.32898	3.14807	2.87011	3.05295	3.25613	2.24559	2.56678	2.98909	1.8833
16995_at	16995	1241	Ltb4r1	leukotriene B4 receptor 1	GO:0001632: leukotriene B4 receptor activity, GO:0004871: signal transducer activity, GO:0004930: G-protein coupled receptor activity, GO:0004974: leukotriene receptor activity, GO:0005886: plasma membrane, GO:0007165: signal transduction, GO:0007165: signal transduction, GO:0007186: G-protein coupled receptor signaling pathway, GO:0007186: G-protein coupled receptor signaling pathway, GO:0016020…	04080: Neuroactive ligand-receptor interaction	2	3.95265	4.09537	4.06643	4.40235	4.16033	4.16204	4.2892	4.36895	4.09219	4.19861	4.19908	3.81166
106347_at	106347	286676	Ildr1	immunoglobulin-like domain containing receptor 1	GO:0003674: molecular_function, GO:0005575: cellular_component, GO:0005886: plasma membrane, GO:0008150: biological_process, GO:0016020: membrane, GO:0016021: integral to membrane		2	4.16348	4.32388	4.27013	4.44831	4.3813	4.45652	4.31545	4.24196	4.38411	4.11507	4.33547	4.18431
622645_at	622645	645369	Tmem200c	transmembrane protein 200C	GO:0003674: molecular_function, GO:0005575: cellular_component, GO:0008150: biological_process		2	3.96453	4.11884	3.97368	4.27355	4.10477	4.22571	3.99684	4.06964	4.20303	3.99743	4.12064	3.89769
231736_at	231736		Gm4868	predicted gene 4868	GO:0003674: molecular_function, GO:0005575: cellular_component, GO:0008150: biological_process		2	3.47903	3.60071	3.86698	4.15699	3.82767	4.13222	3.76525	3.72575	3.78383	3.54189	4.00595	3.47903
68224_at	68224		1700067P10Rik	RIKEN cDNA 1700067P10 gene	GO:0003674: molecular_function, GO:0005575: cellular_component, GO:0008150: biological_process		2	1.70555	1.79023	1.93633	2.06437	2.05901	2.08905	1.92566	1.95774	2.16945	1.93124	2.05287	1.75643
100503502_at	100503502		Gm10552	predicted gene 10552			2	3.77318	3.83616	3.70995	4.51826	4.38937	4.27537	4.3877	4.28339	4.58985	3.86673	4.72287	3.87964
56375_at	56375	8702	B4galt4	UDP-Gal:betaGlcNAc beta 1,4-galactosyltransferase, polypeptide 4	GO:0003674: molecular_function, GO:0003945: N-acetyllactosamine synthase activity, GO:0005575: cellular_component, GO:0005794: Golgi apparatus, GO:0005975: carbohydrate metabolic process, GO:0008150: biological_process, GO:0016020: membrane, GO:0016021: integral to membrane, GO:0016740: transferase activity, GO:0016757: transferase activity, transferring glycosyl groups, GO:0046872: metal ion bin…	00533: Glycosaminoglycan biosynthesis - keratan sulfate, 00601: Glycosphingolipid biosynthesis - lacto and neolacto series, 01100: Metabolic pathways	2	3.81577	3.81622	3.87356	4.06108	3.99404	3.9978	3.96278	3.8884	4.03393	3.7511	4.08283	3.76479
219026_at	219026	64184	Eddm3b	epididymal protein 3B	GO:0003674: molecular_function, GO:0005575: cellular_component, GO:0008150: biological_process		2	3.33321	3.25769	3.22958	3.71798	3.42422	3.47791	3.4208	3.16287	3.44354	3.19146	3.24285	3.20442
330627_at	330627	9866	Trim66	tripartite motif-containing 66	GO:0005515: protein binding, GO:0005622: intracellular, GO:0005634: nucleus, GO:0005634: nucleus, GO:0008270: zinc ion binding, GO:0010369: chromocenter, GO:0016235: aggresome, GO:0042803: protein homodimerization activity, GO:0045892: negative regulation of transcription, DNA-dependent, GO:0046872: metal ion binding		2	3.61987	3.43797	3.63835	3.92526	3.82874	3.92473	3.72808	3.50703	3.89977	3.59666	3.67746	3.65186
68204_at	68204		2900060B14Rik	RIKEN cDNA 2900060B14 gene	GO:0003674: molecular_function, GO:0005575: cellular_component, GO:0008150: biological_process		2	7.72594	7.69137	7.76079	8.00358	7.85312	7.82299	8.00036	7.69262	7.97953	7.84114	7.69532	7.61587
64705_at	64705	1807	Dpys	dihydropyrimidinase	GO:0002058: uracil binding, GO:0002058: uracil binding, GO:0002059: thymine binding, GO:0002059: thymine binding, GO:0004157: dihydropyrimidinase activity, GO:0004157: dihydropyrimidinase activity, GO:0004157: dihydropyrimidinase activity, GO:0005737: cytoplasm, GO:0005829: cytosol, GO:0005829: cytosol, GO:0006208: pyrimidine nucleobase catabolic process, GO:0006210: thymine catabolic process, GO…	00240: Pyrimidine metabolism, 00410: beta-Alanine metabolism, 00770: Pantothenate and CoA biosynthesis, 00983: Drug metabolism - other enzymes, 01100: Metabolic pathways	2	3.29399	3.10067	3.23819	3.49735	3.38722	3.45741	3.34516	3.232	3.52659	3.39027	3.13496	2.98452
12298_at	12298	785	Cacnb4	calcium channel, voltage-dependent, beta 4 subunit	GO:0005216: ion channel activity, GO:0005244: voltage-gated ion channel activity, GO:0005245: voltage-gated calcium channel activity, GO:0005245: voltage-gated calcium channel activity, GO:0005262: calcium channel activity, GO:0005515: protein binding, GO:0005886: plasma membrane, GO:0005891: voltage-gated calcium channel complex, GO:0005891: voltage-gated calcium channel complex, GO:0005891: vol…	04010: MAPK signaling pathway, 04260: Cardiac muscle contraction, 05410: Hypertrophic cardiomyopathy (HCM), 05412: Arrhythmogenic right ventricular cardiomyopathy (ARVC), 05414: Dilated cardiomyopathy	2	3.25856	3.33754	3.22529	3.58196	3.42878	3.44779	3.38626	3.23422	3.38669	3.27204	3.36881	3.141
72088_at	72088	10083	Ush1c	Usher syndrome 1C	GO:0000086: G2/M transition of mitotic cell cycle, GO:0001750: photoreceptor outer segment, GO:0001917: photoreceptor inner segment, GO:0005515: protein binding, GO:0005737: cytoplasm, GO:0005856: cytoskeleton, GO:0005886: plasma membrane, GO:0007605: sensory perception of sound, GO:0007605: sensory perception of sound, GO:0030046: parallel actin filament bundle assembly, GO:0032420: stereocilium…		2	4.05391	4.10911	4.03551	4.44786	4.18527	4.25437	4.35333	4.06663	4.28162	4.14031	4.2237	3.95807
268935_at	268935	222663	Scube3	signal peptide, CUB domain, EGF-like 3	GO:0005509: calcium ion binding, GO:0005576: extracellular region, GO:0009986: cell surface, GO:0051260: protein homooligomerization, GO:0051291: protein heterooligomerization		2	4.10356	4.57021	4.23633	4.74168	4.40481	4.58227	4.60488	4.16031	4.36462	4.28473	4.23498	4.0412
17385_at	17385	4320	Mmp11	matrix metallopeptidase 11	GO:0004222: metalloendopeptidase activity, GO:0005509: calcium ion binding, GO:0005576: extracellular region, GO:0005578: proteinaceous extracellular matrix, GO:0006508: proteolysis, GO:0008233: peptidase activity, GO:0008237: metallopeptidase activity, GO:0008270: zinc ion binding, GO:0016787: hydrolase activity, GO:0030574: collagen catabolic process, GO:0031012: extracellular matrix, GO:004687…		2	4.23688	4.53419	4.19685	4.55683	4.43834	4.51492	4.54819	4.21554	4.51436	4.30325	4.31725	3.90845
319551_at	319551		6330420H09Rik	RIKEN cDNA 6330420H09 gene			2	2.64964	2.84581	2.77095	3.00203	2.85976	3.00366	2.80684	2.76655	2.84873	2.8416	2.82235	2.58331
328136_at	328136		Gm805	predicted gene 805			2	3.18903	3.30847	3.26926	3.49122	3.47203	3.42794	3.31191	3.32584	3.31024	3.3524	3.30746	2.99661
258648_at	258648	135941	Olfr237-ps1	olfactory receptor 237, pseudogene 1		04740: Olfactory transduction	2	1.95254	2.03573	1.98135	2.00424	2.50964	3.33898	2.28568	2.59574	2.50964	2.27824	2.19607	2.13445
14912_at	14912	84504	Nkx6-2	NK6 homeobox 2	GO:0000122: negative regulation of transcription from RNA polymerase II promoter, GO:0003677: DNA binding, GO:0003700: sequence-specific DNA binding transcription factor activity, GO:0005634: nucleus, GO:0005634: nucleus, GO:0010454: negative regulation of cell fate commitment, GO:0010455: positive regulation of cell fate commitment, GO:0021912: regulation of transcription from RNA polymerase II …		2	5.30434	5.32939	5.25485	5.41672	5.52212	5.69487	5.44654	5.56288	5.54329	5.38148	5.36838	5.30289
224796_at	224796	53405	Clic5	chloride intracellular channel 5	GO:0002021: response to dietary excess, GO:0002024: diet induced thermogenesis, GO:0005216: ion channel activity, GO:0005244: voltage-gated ion channel activity, GO:0005247: voltage-gated chloride channel activity, GO:0005254: chloride channel activity, GO:0005737: cytoplasm, GO:0005794: Golgi apparatus, GO:0005856: cytoskeleton, GO:0006810: transport, GO:0006811: ion transport, GO:0006821: chlor…		2	3.69824	3.63873	3.87453	3.89902	3.89902	4.15924	3.963	4.03491	4.03678	3.91041	3.84158	3.82706
75860_at	75860	122046	4930588N13Rik	RIKEN cDNA 4930588N13 gene	GO:0003674: molecular_function, GO:0005575: cellular_component, GO:0008150: biological_process		2	1.94987	1.82273	1.85616	1.89454	1.98761	2.38572	1.92574	2.12853	2.23337	2.00439	1.86633	1.90579
259025_at	259025		Olfr385	olfactory receptor 385	GO:0004871: signal transducer activity, GO:0004930: G-protein coupled receptor activity, GO:0004984: olfactory receptor activity, GO:0007165: signal transduction, GO:0007186: G-protein coupled receptor signaling pathway, GO:0007608: sensory perception of smell, GO:0016021: integral to membrane, GO:0050911: detection of chemical stimulus involved in sensory perception of smell	04740: Olfactory transduction	2	1.56801	1.49301	1.5385	1.72321	1.78709	1.91134	1.5775	1.86817	1.9991	1.70948	1.57617	1.65058
20811_at	20811	6725	Srms	src-related kinase lacking C-terminal regulatory tyrosine and N-terminal myristylation sites	GO:0000166: nucleotide binding, GO:0004672: protein kinase activity, GO:0004713: protein tyrosine kinase activity, GO:0004715: non-membrane spanning protein tyrosine kinase activity, GO:0005524: ATP binding, GO:0006468: protein phosphorylation, GO:0016301: kinase activity, GO:0016310: phosphorylation, GO:0016740: transferase activity, GO:0016772: transferase activity, transferring phosphorus-cont…		2	4.50308	4.45922	4.5121	4.41493	4.77434	4.64512	4.60355	4.69469	4.89173	4.54562	4.55701	4.57203
68509_at	68509	390667	Ptx4	pentraxin 4	GO:0003674: molecular_function, GO:0005575: cellular_component, GO:0008150: biological_process		2	2.71806	2.81481	2.86466	2.89529	3.1006	3.01436	2.85649	2.94986	3.07273	2.86635	2.82312	2.8239
258214_at	258214		Olfr1329	olfactory receptor 1329	GO:0004984: olfactory receptor activity, GO:0007186: G-protein coupled receptor signaling pathway, GO:0007608: sensory perception of smell, GO:0016021: integral to membrane, GO:0050911: detection of chemical stimulus involved in sensory perception of smell		2	2.68554	2.88803	2.93639	2.77997	3.28884	3.16969	2.97882	3.12409	3.14956	2.65819	2.77565	2.88285
268782_at	268782	64902	Agxt2	alanine-glyoxylate aminotransferase 2	GO:0003824: catalytic activity, GO:0005739: mitochondrion, GO:0005739: mitochondrion, GO:0008453: alanine-glyoxylate transaminase activity, GO:0008483: transaminase activity, GO:0009436: glyoxylate catabolic process, GO:0016740: transferase activity, GO:0019265: glycine biosynthetic process, by transamination of glyoxylate, GO:0019481: L-alanine catabolic process, by transamination, GO:0030170: p…	00250: Alanine, aspartate and glutamate metabolism, 00260: Glycine, serine and threonine metabolism, 01100: Metabolic pathways	2	3.17936	3.39148	3.34804	3.37735	3.59985	3.6198	3.47141	3.43207	3.62814	3.29348	3.35559	3.44462
20290_at	20290	6346	Ccl1	chemokine (C-C motif) ligand 1	GO:0005125: cytokine activity, GO:0005515: protein binding, GO:0005576: extracellular region, GO:0005615: extracellular space, GO:0006935: chemotaxis, GO:0006955: immune response, GO:0008009: chemokine activity	04060: Cytokine-cytokine receptor interaction, 04062: Chemokine signaling pathway	2	3.82353	3.74752	3.89211	3.98275	4.05623	4.06061	4.11129	3.87755	4.22096	3.89483	3.84158	3.62973
71373_at	71373	51334	Prr16	proline rich 16	GO:0003674: molecular_function, GO:0005575: cellular_component, GO:0008150: biological_process		2	1.52366	1.43095	1.59121	1.55915	1.70363	1.68376	1.62611	1.5538	1.72132	1.48707	1.57881	1.41984
545677_at	545677		Gm12888	predicted gene 12888	GO:0003674: molecular_function, GO:0005575: cellular_component, GO:0008150: biological_process		2	2.00104	1.99849	2.41942	2.18398	2.92173	2.43455	2.64009	2.57619	2.85099	2.32426	2.20467	1.88065
193453_at	193453		Gm11292	predicted gene 11292			2	3.58488	3.41474	3.56332	3.38497	3.70916	3.67349	3.54761	3.59192	3.57607	3.43081	3.38429	3.27731
12023_at	12023	8538	Barx2	BarH-like homeobox 2	GO:0000122: negative regulation of transcription from RNA polymerase II promoter, GO:0000976: transcription regulatory region sequence-specific DNA binding, GO:0001502: cartilage condensation, GO:0001502: cartilage condensation, GO:0003677: DNA binding, GO:0003677: DNA binding, GO:0003677: DNA binding, GO:0003682: chromatin binding, GO:0003700: sequence-specific DNA binding transcription factor a…		2	3.40689	3.475	3.53535	3.27114	3.68876	3.72285	3.48609	3.4933	3.61314	3.24845	3.31024	3.24997
75253_at	75253		4930554C24Rik	RIKEN cDNA 4930554C24 gene			2	2.83113	2.51335	2.67128	2.59915	2.85226	2.90029	2.75243	2.68577	2.92094	2.49425	2.47877	2.46632
387156_at	387156		Mir138-1	microRNA 138-1	GO:0042552: myelination, GO:0071363: cellular response to growth factor stimulus		2	2.45013	2.15316	2.30805	2.29125	2.52534	2.5877	2.55905	2.15342	2.66257	2.25406	1.92665	2.10199
70113_at	70113	440836	Odf3b	outer dense fiber of sperm tails 3B	GO:0003674: molecular_function, GO:0005575: cellular_component, GO:0008150: biological_process		2	4.72647	4.60994	4.82183	4.79042	4.91814	4.83228	4.73503	4.66753	4.98532	4.70393	4.5182	4.61319
110326_at	110326	80835	Tas1r1	taste receptor, type 1, member 1	GO:0004871: signal transducer activity, GO:0004930: G-protein coupled receptor activity, GO:0005886: plasma membrane, GO:0007165: signal transduction, GO:0007186: G-protein coupled receptor signaling pathway, GO:0008527: taste receptor activity, GO:0016020: membrane, GO:0016021: integral to membrane, GO:0050896: response to stimulus, GO:0050909: sensory perception of taste, GO:0050912: detection …	04742: Taste transduction	2	3.28148	3.52826	3.44086	3.46653	3.73482	3.82	3.52953	3.42025	3.67136	3.4019	3.48262	3.30691
667296_at	667296		Gm12947	predicted gene 12947			2	2.89714	2.97654	2.99237	3.01643	3.15752	3.15557	2.89342	2.85557	3.05414	2.75635	2.91487	2.53476
432600_at	432600		Gm11568	predicted gene 11568	GO:0003674: molecular_function, GO:0005575: cellular_component, GO:0005882: intermediate filament, GO:0008150: biological_process		2	1.13495	1.28686	1.18113	1.38933	2.0758	1.82363	1.42324	1.64087	1.29212	1.38554	1.48784	1.23149
327860_at	327860		Gm11961	predicted gene 11961			2	2.59323	2.66622	2.70657	2.91489	3.04405	2.85799	2.75235	2.83299	2.81556	2.68271	2.83545	2.66427
17755_at	17755	4131	Mtap1b	microtubule-associated protein 1B	GO:0001578: microtubule bundle formation, GO:0001578: microtubule bundle formation, GO:0003779: actin binding, GO:0005515: protein binding, GO:0005519: cytoskeletal regulatory protein binding, GO:0005543: phospholipid binding, GO:0005622: intracellular, GO:0005737: cytoplasm, GO:0005829: cytosol, GO:0005856: cytoskeleton, GO:0005874: microtubule, GO:0005875: microtubule associated complex, GO:000…		2	4.56151	4.50816	4.62015	4.79415	4.88494	4.87814	4.61576	4.73924	4.75548	4.69123	4.76982	4.57913
83395_at	83395	80320	Sp6	trans-acting transcription factor 6	GO:0003676: nucleic acid binding, GO:0003677: DNA binding, GO:0005622: intracellular, GO:0005634: nucleus, GO:0006351: transcription, DNA-dependent, GO:0006355: regulation of transcription, DNA-dependent, GO:0006357: regulation of transcription from RNA polymerase II promoter, GO:0006366: transcription from RNA polymerase II promoter, GO:0008270: zinc ion binding, GO:0008284: positive regulation …		2	3.44125	3.19034	3.39584	3.7223	3.95324	3.95324	3.39584	3.67569	3.68741	3.60684	3.66402	3.42314
654838_at	654838		Traj2	T cell receptor alpha joining 2			2	1.80048	2.07723	2.15119	2.33854	2.6625	2.62079	1.94309	2.65002	2.05589	2.047	2.22614	1.56333
68119_at	68119	123920	Cmtm3	CKLF-like MARVEL transmembrane domain containing 3	GO:0005125: cytokine activity, GO:0005615: extracellular space, GO:0006935: chemotaxis, GO:0016020: membrane, GO:0016021: integral to membrane		2	9.65864	9.63205	9.71242	9.76644	9.81012	9.85203	9.69887	9.88217	9.70808	9.70755	9.6787	9.63752
235106_at	235106	50863	Ntm	neurotrimin	GO:0005615: extracellular space, GO:0005886: plasma membrane, GO:0007155: cell adhesion, GO:0009986: cell surface, GO:0010977: negative regulation of neuron projection development, GO:0016020: membrane, GO:0030424: axon, GO:0031225: anchored to membrane, GO:0048471: perinuclear region of cytoplasm, GO:0060076: excitatory synapse, GO:0070492: oligosaccharide binding		2	4.53753	4.37351	4.29421	4.65153	4.68684	4.66417	4.55845	4.90722	4.59902	4.63075	4.55999	4.32943
68075_at	68075	541468	1520402A15Rik	RIKEN cDNA 1520402A15 gene	GO:0001819: positive regulation of cytokine production, GO:0003674: molecular_function, GO:0005737: cytoplasm, GO:0016477: cell migration, GO:0031032: actomyosin structure organization, GO:0042641: actomyosin, GO:0043123: positive regulation of I-kappaB kinase/NF-kappaB cascade		2	3.71256	3.33847	3.359	3.62044	3.70204	3.66115	3.484	3.81361	3.65207	3.53042	3.43229	3.36065
17762_at	17762	4137	Mapt	microtubule-associated protein tau	GO:0000226: microtubule cytoskeleton organization, GO:0000226: microtubule cytoskeleton organization, GO:0001764: neuron migration, GO:0005515: protein binding, GO:0005622: intracellular, GO:0005622: intracellular, GO:0005634: nucleus, GO:0005737: cytoplasm, GO:0005856: cytoskeleton, GO:0005874: microtubule, GO:0005886: plasma membrane, GO:0006915: apoptotic process, GO:0007409: axonogenesis, GO:…	04010: MAPK signaling pathway, 05010: Alzheimer's disease	2	3.82602	3.71139	3.51025	3.63391	4.00238	3.88027	3.77157	3.98498	3.76517	3.70597	3.68092	3.55585
622554_at	622554	283129	1700123I01Rik	RIKEN cDNA 1700123I01 gene	GO:0003674: molecular_function, GO:0005575: cellular_component, GO:0008150: biological_process		2	4.07156	4.26775	3.92366	4.17191	4.36145	4.36607	4.1754	4.35404	4.33281	4.32502	4.14065	3.96053
100502945_at	100502945		Gm19466	predicted gene, 19466			2	4.72425	4.74396	4.63471	4.79907	4.91747	4.96034	4.80347	5.03785	4.99427	4.81151	4.69716	4.68886
631797_at	631797	654463	Fer1l6	fer-1-like 6 (C. elegans)	GO:0003674: molecular_function, GO:0005575: cellular_component, GO:0008150: biological_process		2	3.59602	3.57388	3.41093	3.59793	3.6035	3.68032	3.61288	3.66962	3.74165	3.51616	3.5906	3.44198
56745_at	56745	114897	C1qtnf1	C1q and tumor necrosis factor related protein 1	GO:0005576: extracellular region, GO:0005581: collagen, GO:0005615: extracellular space, GO:0010906: regulation of glucose metabolic process, GO:0043410: positive regulation of MAPK cascade, GO:0051260: protein homooligomerization, GO:0051897: positive regulation of protein kinase B signaling cascade, GO:0070208: protein heterotrimerization		2	4.01341	4.04933	3.7855	4.04969	4.16512	4.06735	4.12154	4.21623	4.18573	3.93069	4.05308	3.75094
12991_at	12991	1447	Csn2	casein beta	GO:0005215: transporter activity, GO:0005576: extracellular region, GO:0006810: transport		2	1.76269	1.61098	1.66983	2.07814	2.04004	2.40588	2.13514	1.90796	1.88259	1.89816	1.9505	1.98283
216881_at	216881	23302	Wscd1	WSC domain containing 1	GO:0003674: molecular_function, GO:0005575: cellular_component, GO:0008146: sulfotransferase activity, GO:0008150: biological_process, GO:0008152: metabolic process, GO:0016020: membrane, GO:0016021: integral to membrane		2	4.2964	4.17429	4.13307	4.43341	4.43347	4.58311	4.42944	4.38915	4.36075	4.30084	4.34844	4.27025
231691_at	231691	10993	Sds	serine dehydratase	GO:0003941: L-serine ammonia-lyase activity, GO:0004794: L-threonine ammonia-lyase activity, GO:0005737: cytoplasm, GO:0005739: mitochondrion, GO:0006094: gluconeogenesis, GO:0006520: cellular amino acid metabolic process, GO:0006565: L-serine catabolic process, GO:0016829: lyase activity, GO:0030170: pyridoxal phosphate binding, GO:0042803: protein homodimerization activity, GO:0042866: pyruvate…	00260: Glycine, serine and threonine metabolism, 00270: Cysteine and methionine metabolism, 01100: Metabolic pathways	2	4.22029	3.94649	3.89914	4.33018	4.4684	4.64749	4.28001	4.39535	4.46268	4.08479	4.343	4.22029
14745_at	14745	1902	Lpar1	lysophosphatidic acid receptor 1	GO:0000187: activation of MAPK activity, GO:0001965: G-protein alpha-subunit binding, GO:0004871: signal transducer activity, GO:0004930: G-protein coupled receptor activity, GO:0005543: phospholipid binding, GO:0005737: cytoplasm, GO:0005886: plasma membrane, GO:0007165: signal transduction, GO:0007186: G-protein coupled receptor signaling pathway, GO:0007186: G-protein coupled receptor signalin…	04080: Neuroactive ligand-receptor interaction, 04540: Gap junction	2	6.93759	6.7624	6.58828	7.05959	7.12725	7.18392	6.98591	6.96035	6.90291	6.87935	7.04021	6.9429
13490_at	13490	1814	Drd3	dopamine receptor D3	GO:0000122: negative regulation of transcription from RNA polymerase II promoter, GO:0001591: dopamine receptor activity, coupled via Gi/Go, GO:0001591: dopamine receptor activity, coupled via Gi/Go, GO:0001963: synaptic transmission, dopaminergic, GO:0001975: response to amphetamine, GO:0002016: regulation of blood volume by renin-angiotensin, GO:0002016: regulation of blood volume by renin-angi…	04080: Neuroactive ligand-receptor interaction	2	4.23942	3.9065	3.84646	4.22214	4.13235	4.33039	4.23538	4.28218	4.21386	4.23942	4.20481	3.97694
225908_at	225908	745	Gm98	predicted gene 98	GO:0003677: DNA binding, GO:0003700: sequence-specific DNA binding transcription factor activity, GO:0005634: nucleus, GO:0006351: transcription, DNA-dependent, GO:0006355: regulation of transcription, DNA-dependent, GO:0014003: oligodendrocyte development, GO:0016020: membrane, GO:0016021: integral to membrane, GO:0022010: central nervous system myelination, GO:0030154: cell differentiation, GO:…		2	4.81642	4.45291	4.61109	4.8671	4.79431	5.08511	4.74517	5.04107	4.85191	4.72067	4.83709	4.71395
225579_at	225579	28965	Slc27a6	solute carrier family 27 (fatty acid transporter), member 6	GO:0001676: long-chain fatty acid metabolic process, GO:0004467: long-chain fatty acid-CoA ligase activity, GO:0005783: endoplasmic reticulum, GO:0031957: very long-chain fatty acid-CoA ligase activity	03320: PPAR signaling pathway	2	3.60664	3.20859	3.37653	3.55527	3.68431	3.85273	3.69441	3.72255	3.56319	3.58951	3.56638	3.42501
75732_at	75732	115811	Iqcd	IQ motif containing D	GO:0003674: molecular_function, GO:0005575: cellular_component, GO:0008150: biological_process		2	4.61191	4.61	4.58052	4.66195	4.65415	4.55154	4.66676	4.91712	4.8075	4.51551	4.571	4.58593
100124468_at	100124468		Mir653	microRNA 653			2	1.77762	1.60738	1.65683	1.83452	1.60624	1.68219	1.65286	2.21045	2.02611	1.48707	1.55739	1.59007
13482_at	13482	1803	Dpp4	dipeptidylpeptidase 4	GO:0001666: response to hypoxia, GO:0002020: protease binding, GO:0002709: regulation of T cell mediated immunity, GO:0004177: aminopeptidase activity, GO:0004252: serine-type endopeptidase activity, GO:0005102: receptor binding, GO:0005518: collagen binding, GO:0005576: extracellular region, GO:0005783: endoplasmic reticulum, GO:0005794: Golgi apparatus, GO:0005886: plasma membrane, GO:0006508: …	04974: Protein digestion and absorption	2	3.12267	2.86662	2.74081	3.08199	3.07845	2.9135	3.07981	3.34998	3.08105	2.70862	2.77668	2.96677
100503073_at	100503073		Gm19537	predicted gene, 19537			2	2.6276	2.3762	2.38314	2.67571	2.64356	2.69696	2.66759	2.91188	2.86065	2.3764	2.58817	2.64313
100042143_at	100042143		Gm3693	predicted gene 3693			2	2.56823	2.32253	2.46674	2.4903	2.57863	2.51551	2.55211	2.70335	2.65413	2.37622	2.45851	2.50088
619665_at	619665	136259	Klf14	Kruppel-like factor 14	GO:0003676: nucleic acid binding, GO:0003677: DNA binding, GO:0005622: intracellular, GO:0005634: nucleus, GO:0006351: transcription, DNA-dependent, GO:0006355: regulation of transcription, DNA-dependent, GO:0008150: biological_process, GO:0008270: zinc ion binding, GO:0046872: metal ion binding		2	5.45934	5.32488	5.37544	5.44886	5.60798	5.462	5.36475	5.73021	5.58812	5.35312	5.35481	5.3898
22771_at	22771	7545	Zic1	zinc finger protein of the cerebellum 1	GO:0001501: skeletal system development, GO:0003676: nucleic acid binding, GO:0003677: DNA binding, GO:0003700: sequence-specific DNA binding transcription factor activity, GO:0005515: protein binding, GO:0005622: intracellular, GO:0005634: nucleus, GO:0005634: nucleus, GO:0005737: cytoplasm, GO:0006351: transcription, DNA-dependent, GO:0006355: regulation of transcription, DNA-dependent, GO:0007…		2	2.78305	2.84588	2.65457	2.82247	3.05392	2.91394	2.79095	3.18662	2.97236	2.71704	2.82765	2.89762
544881_at	544881		BB287469	expressed sequence BB287469			2	1.8669	1.94709	1.85216	2.65098	2.98562	2.20581	1.74459	2.85874	2.49289	1.82276	2.45976	2.33118
56615_at	56615	4257	Mgst1	microsomal glutathione S-transferase 1	GO:0004364: glutathione transferase activity, GO:0004364: glutathione transferase activity, GO:0004602: glutathione peroxidase activity, GO:0005634: nucleus, GO:0005739: mitochondrion, GO:0005739: mitochondrion, GO:0005741: mitochondrial outer membrane, GO:0005743: mitochondrial inner membrane, GO:0005778: peroxisomal membrane, GO:0005783: endoplasmic reticulum, GO:0006749: glutathione metabolic …	00480: Glutathione metabolism, 00980: Metabolism of xenobiotics by cytochrome P450, 00982: Drug metabolism - cytochrome P450	2	3.28125	3.43386	3.29642	3.62613	3.6608	3.35436	3.37864	3.86278	3.7041	3.28695	3.36677	3.60614
74971_at	74971		4930488B22Rik	RIKEN cDNA 4930488B22 gene			2	3.26719	3.2404	3.53003	3.53818	3.64942	3.51267	3.52308	3.50456	3.43351	3.12122	3.42379	3.46121
69332_at	69332		Lelp1	late cornified envelope-like proline-rich 1	GO:0003674: molecular_function, GO:0005575: cellular_component, GO:0008150: biological_process		2	3.46997	3.18521	3.42365	3.50378	3.66662	3.56373	3.41882	3.49078	3.42375	3.11926	3.48207	3.41414
258621_at	258621		Olfr344	olfactory receptor 344	GO:0004984: olfactory receptor activity, GO:0007186: G-protein coupled receptor signaling pathway, GO:0007608: sensory perception of smell, GO:0016021: integral to membrane, GO:0050911: detection of chemical stimulus involved in sensory perception of smell	04740: Olfactory transduction	2	2.36539	1.78421	2.18261	2.2042	3.00703	2.02435	1.77515	2.65336	2.21234	1.42933	1.93623	1.55499
171197_at	171197		Vmn1r23	vomeronasal 1 receptor 23	GO:0005550: pheromone binding, GO:0005887: integral to plasma membrane, GO:0016503: pheromone receptor activity, GO:0019236: response to pheromone		2	1.41854	1.17114	1.43	1.57097	1.63504	1.41547	1.29243	1.49403	1.43761	1.12102	1.21288	1.25947
665005_at	665005		Gm7444	ring finger protein 19A pseudogene			2	1.57992	1.3166	1.43631	1.68927	1.92763	1.32433	1.23797	1.55988	1.42872	0.715228	1.18945	1.28758
70784_at	70784	51285	Rasl12	RAS-like, family 12	GO:0000166: nucleotide binding, GO:0003924: GTPase activity, GO:0005525: GTP binding, GO:0005575: cellular_component, GO:0005622: intracellular, GO:0006184: GTP catabolic process, GO:0007165: signal transduction, GO:0007264: small GTPase mediated signal transduction, GO:0008150: biological_process, GO:0016020: membrane		2	3.45816	3.56432	3.31455	3.58804	3.62165	3.58973	3.46302	3.80486	3.50963	3.44713	3.52551	3.37265
22074_at	22074	5646	Try4	trypsin 4	GO:0003674: molecular_function, GO:0005575: cellular_component, GO:0006508: proteolysis, GO:0008150: biological_process, GO:0008233: peptidase activity, GO:0008236: serine-type peptidase activity, GO:0016787: hydrolase activity		2	4.33095	4.52768	3.97959	4.98566	4.57793	4.4373	4.2449	4.97736	4.05999	3.8313	4.1267	3.84183
66066_at	66066	2791	Gng11	guanine nucleotide binding protein (G protein), gamma 11	GO:0004871: signal transducer activity, GO:0005834: heterotrimeric G-protein complex, GO:0005886: plasma membrane, GO:0007165: signal transduction, GO:0007186: G-protein coupled receptor signaling pathway, GO:0016020: membrane	04062: Chemokine signaling pathway	2	3.01944	3.12207	2.97122	3.28947	3.15643	3.16336	3.0074	3.25533	3.0745	2.92666	3.04856	3.0074
77045_at	77045	605	Bcl7a	B cell CLL/lymphoma 7A	GO:0003674: molecular_function, GO:0005575: cellular_component, GO:0008150: biological_process		2	8.0095	7.97062	7.93557	8.06332	8.13024	8.0919	8.01135	8.10608	7.94757	7.91837	7.95191	7.93727
109791_at	109791	1208	Clps	colipase, pancreatic	GO:0005576: extracellular region, GO:0007586: digestion, GO:0008047: enzyme activator activity, GO:0016042: lipid catabolic process, GO:0043085: positive regulation of catalytic activity	04975: Fat digestion and absorption	2	4.65966	4.66409	4.68419	4.89609	4.91353	4.89609	4.64506	5.02624	4.59352	4.55147	4.73804	4.59352
100503240_at	100503240	100329135	Gm15070	predicted gene 15070			2	3.02846	3.24439	3.22399	3.22414	3.22058	3.44124	3.20175	3.35556	3.29485	3.12284	3.23744	2.99048
98417_at	98417	29097	Cnih4	cornichon homolog 4 (Drosophila)	GO:0003674: molecular_function, GO:0005622: intracellular, GO:0005783: endoplasmic reticulum, GO:0008150: biological_process, GO:0016020: membrane, GO:0016021: integral to membrane, GO:0035556: intracellular signal transduction		2	11.09	11.2102	11.1967	11.3047	11.2654	11.2669	11.2153	11.2474	11.2072	11.1312	11.161	11.1414
442799_at	442799		9330154J02Rik	RIKEN cDNA 9330154J02 gene			2	3.94718	4.1699	4.14754	4.43839	4.38013	4.4173	4.182	4.47511	4.30649	4.00277	4.2076	4.01324
142687_at	142687	142686	Asb14	ankyrin repeat and SOCS box-containing 14	GO:0003674: molecular_function, GO:0005575: cellular_component, GO:0005622: intracellular, GO:0008150: biological_process, GO:0035556: intracellular signal transduction		2	3.52751	3.66966	3.71918	3.85368	3.60026	3.75061	3.74065	3.78823	3.66875	3.42711	3.55514	3.32029
74649_at	74649	93979	Cpa5	carboxypeptidase A5	GO:0004180: carboxypeptidase activity, GO:0004181: metallocarboxypeptidase activity, GO:0005575: cellular_component, GO:0005576: extracellular region, GO:0006508: proteolysis, GO:0008233: peptidase activity, GO:0008237: metallopeptidase activity, GO:0008270: zinc ion binding, GO:0016787: hydrolase activity, GO:0046872: metal ion binding		2	2.86955	2.78667	2.91406	3.21609	3.04746	2.94982	2.86583	2.96058	2.89141	2.85883	2.77618	2.70794
75458_at	75458	51192	Cklf	chemokine-like factor	GO:0005125: cytokine activity, GO:0005576: extracellular region, GO:0005615: extracellular space, GO:0005623: cell, GO:0006935: chemotaxis, GO:0008009: chemokine activity, GO:0008283: cell proliferation, GO:0016020: membrane, GO:0016021: integral to membrane, GO:0030593: neutrophil chemotaxis, GO:0030595: leukocyte chemotaxis, GO:0032940: secretion by cell, GO:0048246: macrophage chemotaxis, GO:0…		2	8.41955	8.38403	8.42208	8.61371	8.49842	8.41586	8.4132	8.44856	8.38568	8.40001	8.28471	8.27549
17880_at	17880	4629	Myh11	myosin, heavy polypeptide 11, smooth muscle	GO:0000166: nucleotide binding, GO:0001725: stress fiber, GO:0003774: motor activity, GO:0003779: actin binding, GO:0005524: ATP binding, GO:0005859: muscle myosin complex, GO:0006939: smooth muscle contraction, GO:0006939: smooth muscle contraction, GO:0008307: structural constituent of muscle, GO:0016459: myosin complex, GO:0030485: smooth muscle contractile fiber, GO:0048251: elastic fiber ass…	04270: Vascular smooth muscle contraction, 04530: Tight junction, 05416: Viral myocarditis	2	5.09563	5.14883	5.16901	5.35691	5.19968	5.09811	5.15191	5.27153	5.10321	5.05031	4.93665	4.91353
100042810_at	100042810		Vmn2r45	vomeronasal 2, receptor 45	GO:0003674: molecular_function, GO:0004871: signal transducer activity, GO:0004930: G-protein coupled receptor activity, GO:0005575: cellular_component, GO:0005886: plasma membrane, GO:0007165: signal transduction, GO:0007186: G-protein coupled receptor signaling pathway, GO:0008150: biological_process, GO:0016020: membrane, GO:0016021: integral to membrane		2	3.20774	2.95611	2.93631	3.55643	3.23556	3.17399	2.92827	3.34169	2.96657	2.93493	2.97222	2.93697
66283_at	66283	56287	Gkn1	gastrokine 1	GO:0005576: extracellular region, GO:0008083: growth factor activity, GO:0008284: positive regulation of cell proliferation, GO:0030141: secretory granule, GO:0051781: positive regulation of cell division		2	4.40143	4.26097	4.27562	4.5826	4.31674	4.43325	4.35477	4.54278	4.35637	4.27807	4.32738	4.21704
235431_at	235431	10391	Coro2b	coronin, actin binding protein, 2B	GO:0003779: actin binding, GO:0005737: cytoplasm, GO:0005856: cytoskeleton, GO:0015629: actin cytoskeleton, GO:0030036: actin cytoskeleton organization, GO:0051015: actin filament binding		2	4.35832	4.29737	4.30972	4.47762	4.44283	4.36237	4.5247	4.48946	4.21163	4.18943	4.24349	4.14318
56379_at	56379	3758	Kcnj1	potassium inwardly-rectifying channel, subfamily J, member 1	GO:0000166: nucleotide binding, GO:0001822: kidney development, GO:0001894: tissue homeostasis, GO:0005216: ion channel activity, GO:0005242: inward rectifier potassium channel activity, GO:0005244: voltage-gated ion channel activity, GO:0005524: ATP binding, GO:0005886: plasma membrane, GO:0006810: transport, GO:0006811: ion transport, GO:0006813: potassium ion transport, GO:0009791: post-embryo…	04960: Aldosterone-regulated sodium reabsorption, 04971: Gastric acid secretion	2	3.54933	3.24753	3.50437	3.64528	3.51002	3.54347	3.51472	3.56217	3.3915	3.28096	3.41075	3.2949
22172_at	22172		Tyms-ps	thymidylate synthase, pseudogene			2	3.96865	3.99977	3.90379	4.18396	3.8589	4.03975	3.99088	4.1222	4.1771	3.77408	3.74822	3.79745
215859_at	215859	83551	Taar8a	trace amine-associated receptor 8A	GO:0001594: trace-amine receptor activity, GO:0004871: signal transducer activity, GO:0004930: G-protein coupled receptor activity, GO:0005886: plasma membrane, GO:0007165: signal transduction, GO:0007186: G-protein coupled receptor signaling pathway, GO:0007186: G-protein coupled receptor signaling pathway, GO:0008227: G-protein coupled amine receptor activity, GO:0016020: membrane, GO:0016021: …	04080: Neuroactive ligand-receptor interaction	2	2.0438	2.08528	1.90845	2.12572	1.99468	2.29817	2.04248	2.42049	2.17958	1.88356	1.81231	1.81702
67510_at	67510	51030	Fam18b	family with sequence similarity 18, member B	GO:0003674: molecular_function, GO:0005575: cellular_component, GO:0008150: biological_process, GO:0016020: membrane, GO:0016021: integral to membrane		2	7.87084	7.88808	7.8351	7.90046	7.78909	7.94112	7.8186	8.03592	7.87979	7.74576	7.6647	7.60454
56017_at	56017	29988	Slc2a8	solute carrier family 2, (facilitated glucose transporter), member 8	GO:0001666: response to hypoxia, GO:0005215: transporter activity, GO:0005354: galactose transmembrane transporter activity, GO:0005355: glucose transmembrane transporter activity, GO:0005536: glucose binding, GO:0005886: plasma membrane, GO:0005887: integral to plasma membrane, GO:0006006: glucose metabolic process, GO:0006810: transport, GO:0008021: synaptic vesicle, GO:0008286: insulin recepto…		2	6.44324	6.29483	6.50966	6.47984	6.38349	6.37623	6.36209	6.5211	6.52508	6.21998	5.97012	6.18941
56802_at	56802		Nespas	neuroendocrine secretory protein antisense	GO:0001894: tissue homeostasis, GO:0006306: DNA methylation, GO:0007610: behavior, GO:0009791: post-embryonic development, GO:0035264: multicellular organism growth, GO:0043588: skin development, GO:0071514: genetic imprinting		2	3.68175	3.68218	3.63534	3.78656	3.68643	3.65941	3.73627	3.83944	3.78543	3.55369	3.38847	3.4719
67976_at	67976	80305	Trabd	TraB domain containing	GO:0003674: molecular_function, GO:0005575: cellular_component, GO:0008150: biological_process		2	7.79618	7.79441	7.78703	7.87644	7.74697	7.78897	7.84395	7.91922	7.8358	7.67315	7.49314	7.74282
14405_at	14405	2565	Gabrg1	gamma-aminobutyric acid (GABA) A receptor, subunit gamma 1	GO:0004890: GABA-A receptor activity, GO:0005216: ion channel activity, GO:0005886: plasma membrane, GO:0006810: transport, GO:0006811: ion transport, GO:0007165: signal transduction, GO:0007268: synaptic transmission, GO:0016020: membrane, GO:0016021: integral to membrane, GO:0030054: cell junction, GO:0034220: ion transmembrane transport, GO:0045202: synapse, GO:0045211: postsynaptic membrane	04080: Neuroactive ligand-receptor interaction	2	2.35995	2.11099	2.31647	2.76434	2.44887	2.40534	2.44816	2.37629	2.40808	2.33911	2.25332	2.48303
384244_at	384244	100288524	Gm5294	predicted gene 5294	GO:0000122: negative regulation of transcription from RNA polymerase II promoter, GO:0003690: double-stranded DNA binding, GO:0003705: RNA polymerase II distal enhancer sequence-specific DNA binding transcription factor activity, GO:0005667: transcription factor complex, GO:0007389: pattern specification process, GO:0007420: brain development, GO:0007495: visceral mesoderm-endoderm interaction in…		2	3.84699	3.7387	3.80982	4.09385	3.9334	3.88427	3.98177	3.90682	3.9396	3.95472	3.84767	3.86762
11758_at	11758	9588	Prdx6	peroxiredoxin 6	GO:0000302: response to reactive oxygen species, GO:0003824: catalytic activity, GO:0004601: peroxidase activity, GO:0004602: glutathione peroxidase activity, GO:0004623: phospholipase A2 activity, GO:0005737: cytoplasm, GO:0005739: mitochondrion, GO:0005764: lysosome, GO:0005829: cytosol, GO:0006979: response to oxidative stress, GO:0008152: metabolic process, GO:0009395: phospholipid catabolic …	00360: Phenylalanine metabolism, 01100: Metabolic pathways	2	10.1369	10.145	10.1349	10.3848	10.2803	10.304	10.2665	10.1831	10.2716	10.2087	10.1415	10.3079
244061_at	244061		Gm4971	Smad nuclear interacting protein 1 pseudogene			2	3.9229	3.8562	3.48763	4.82144	4.40448	3.96562	4.1712	3.8484	4.10956	4.11687	3.93961	4.00005
12070_at	12070	27018	Ngfrap1	nerve growth factor receptor (TNFRSF16) associated protein 1	GO:0005123: death receptor binding, GO:0005634: nucleus, GO:0005737: cytoplasm, GO:0005829: cytosol, GO:0006915: apoptotic process, GO:0006917: induction of apoptosis, GO:0008625: induction of apoptosis via death domain receptors, GO:0046872: metal ion binding	04722: Neurotrophin signaling pathway	2	10.0838	10.1011	10.009	10.2421	10.3465	10.1502	10.1813	10.1315	10.223	10.1347	10.1736	10.1796
258023_at	258023		Olfr1306	olfactory receptor 1306	GO:0004871: signal transducer activity, GO:0004930: G-protein coupled receptor activity, GO:0004984: olfactory receptor activity, GO:0007165: signal transduction, GO:0007186: G-protein coupled receptor signaling pathway, GO:0007608: sensory perception of smell, GO:0016021: integral to membrane, GO:0050911: detection of chemical stimulus involved in sensory perception of smell		2	1.11311	1.15902	1.10065	1.44823	1.35766	1.27334	1.2332	1.34759	1.16483	1.15765	1.27639	1.31839
668389_at	668389		Ighv2-4	immunoglobulin heavy variable V2-4			2	2.13187	1.96456	1.80248	2.74825	2.14	1.96857	1.93049	2.33336	2.23702	1.91214	1.60754	1.86562
12169_at	12169	660	Bmx	BMX non-receptor tyrosine kinase	GO:0000166: nucleotide binding, GO:0004672: protein kinase activity, GO:0004713: protein tyrosine kinase activity, GO:0004715: non-membrane spanning protein tyrosine kinase activity, GO:0005524: ATP binding, GO:0005543: phospholipid binding, GO:0005737: cytoplasm, GO:0006468: protein phosphorylation, GO:0006915: apoptotic process, GO:0007155: cell adhesion, GO:0007165: signal transduction, GO:001…		2	2.60479	2.53379	2.36392	2.72414	2.64609	2.53668	2.53235	2.68577	2.75076	2.5061	2.37458	2.55463
257884_at	257884	390439	Olfr744	olfactory receptor 744	GO:0004871: signal transducer activity, GO:0004930: G-protein coupled receptor activity, GO:0004984: olfactory receptor activity, GO:0007165: signal transduction, GO:0007186: G-protein coupled receptor signaling pathway, GO:0007608: sensory perception of smell, GO:0016021: integral to membrane, GO:0050911: detection of chemical stimulus involved in sensory perception of smell	04740: Olfactory transduction	2	2.47378	2.55564	2.31794	3.08344	2.72712	2.39676	2.69974	2.58271	2.93789	2.38125	2.43296	2.42639
67790_at	67790	116442	Rab39b	RAB39B, member RAS oncogene family	GO:0000166: nucleotide binding, GO:0005525: GTP binding, GO:0005622: intracellular, GO:0005622: intracellular, GO:0005737: cytoplasm, GO:0005794: Golgi apparatus, GO:0005794: Golgi apparatus, GO:0005886: plasma membrane, GO:0006810: transport, GO:0007264: small GTPase mediated signal transduction, GO:0015031: protein transport, GO:0016020: membrane, GO:0016192: vesicle-mediated transport, GO:0050…		2	3.456	3.37424	3.14171	3.70732	3.63798	3.6005	3.30663	3.32184	3.59095	3.22496	3.43316	3.214
217695_at	217695	53349	Zfyve1	zinc finger, FYVE domain containing 1	GO:0005545: 1-phosphatidylinositol binding, GO:0005547: phosphatidylinositol-3,4,5-trisphosphate binding, GO:0005783: endoplasmic reticulum, GO:0005794: Golgi apparatus, GO:0005795: Golgi stack, GO:0010923: negative regulation of phosphatase activity, GO:0043325: phosphatidylinositol-3,4-bisphosphate binding, GO:0046872: metal ion binding, GO:0048471: perinuclear region of cytoplasm		2	6.57311	6.6175	6.46557	6.70638	6.70912	6.68435	6.57461	6.60789	6.67741	6.51633	6.60098	6.60255
381569_at	381569		Gm13084	predicted gene 13084	GO:0003674: molecular_function, GO:0005575: cellular_component, GO:0008150: biological_process		2	2.18998	2.07035	2.03858	2.64622	2.33778	2.31553	2.17502	2.27362	2.22547	2.37081	2.10371	2.012
670764_at	670764		Vmn1r124	vomeronasal 1 receptor 124	GO:0003674: molecular_function, GO:0004871: signal transducer activity, GO:0004930: G-protein coupled receptor activity, GO:0005575: cellular_component, GO:0007165: signal transduction, GO:0007186: G-protein coupled receptor signaling pathway, GO:0008150: biological_process, GO:0016020: membrane, GO:0016021: integral to membrane, GO:0050896: response to stimulus, GO:0050909: sensory perception of…		2	2.07701	1.92808	1.90288	2.38144	2.32044	2.23704	2.06543	2.04033	2.25855	2.16595	2.00082	1.89659
237868_at	237868	23098	Sarm1	sterile alpha and HEAT/Armadillo motif containing 1	GO:0005515: protein binding, GO:0005622: intracellular, GO:0005737: cytoplasm, GO:0005874: microtubule, GO:0007165: signal transduction, GO:0009749: response to glucose stimulus, GO:0031315: extrinsic to mitochondrial outer membrane, GO:0042981: regulation of apoptotic process, GO:0045087: innate immune response		2	4.39259	4.34421	4.14013	4.48246	4.49054	4.50027	4.35969	4.41749	4.37653	4.37304	4.14916	4.35211
67978_at	67978	79867	Tctn2	tectonic family member 2	GO:0003674: molecular_function, GO:0005737: cytoplasm, GO:0005856: cytoskeleton, GO:0007224: smoothened signaling pathway, GO:0016020: membrane, GO:0016021: integral to membrane, GO:0030030: cell projection organization, GO:0036038: TCTN-B9D complex, GO:0042384: cilium assembly, GO:0042995: cell projection, GO:0060271: cilium morphogenesis		2	5.31922	5.3251	5.112	5.54988	5.40684	5.50729	5.34741	5.36904	5.42887	5.46809	5.2597	5.31302
16979_at	16979	57633	Lrrn1	leucine rich repeat protein 1, neuronal	GO:0016020: membrane, GO:0016021: integral to membrane		2	3.48622	3.38774	3.6505	3.69979	3.73481	3.5841	3.63785	3.66604	3.92233	3.59813	3.66686	3.60899
68404_at	68404	51299	Nrn1	neuritin 1	GO:0005886: plasma membrane, GO:0007399: nervous system development, GO:0007409: axonogenesis, GO:0016020: membrane, GO:0031225: anchored to membrane		2	3.41727	3.25304	3.45987	3.50394	3.66498	3.50717	3.58023	3.48641	3.80282	3.48776	3.54089	3.5211
13487_at	13487	1811	Slc26a3	solute carrier family 26, member 3	GO:0005887: integral to plasma membrane, GO:0006810: transport, GO:0006820: anion transport, GO:0008271: secondary active sulfate transmembrane transporter activity, GO:0008272: sulfate transport, GO:0015116: sulfate transmembrane transporter activity, GO:0015297: antiporter activity, GO:0015301: anion:anion antiporter activity, GO:0015301: anion:anion antiporter activity, GO:0016020: membrane, G…	04972: Pancreatic secretion	2	2.93042	2.84064	3.03223	3.06834	3.1224	3.0381	3.11516	2.96238	3.25341	2.94619	2.9555	3.03598
629059_at	629059	220108	Fam124a	family with sequence similarity 124, member A	GO:0003674: molecular_function, GO:0005575: cellular_component, GO:0008150: biological_process		2	4.69207	4.6102	4.81322	4.83366	4.97286	4.95241	4.9142	4.67557	4.97933	4.69725	4.7938	4.82218
21814_at	21814	7049	Tgfbr3	transforming growth factor, beta receptor III	GO:0001568: blood vessel development, GO:0001701: in utero embryonic development, GO:0001824: blastocyst development, GO:0001837: epithelial to mesenchymal transition, GO:0001889: liver development, GO:0003347: epicardial cell to mesenchymal cell transition, GO:0005024: transforming growth factor beta-activated receptor activity, GO:0005024: transforming growth factor beta-activated receptor acti…		2	3.69667	3.75737	3.82828	3.9899	4.01647	3.90055	3.94469	3.7494	4.09219	3.67354	3.91356	3.81279
723848_at	723848		Mir34a	microRNA 34a	GO:0010629: negative regulation of gene expression, GO:0042552: myelination, GO:0070482: response to oxygen levels, GO:0071230: cellular response to amino acid stimulus		2	3.43254	3.54966	3.70731	3.72241	3.8348	3.81096	3.73217	3.62443	3.80437	3.54677	3.60116	3.8102
171183_at	171183		Vmn1r37	vomeronasal 1 receptor 37	GO:0005550: pheromone binding, GO:0005887: integral to plasma membrane, GO:0016503: pheromone receptor activity, GO:0019236: response to pheromone		2	1.14602	1.07498	1.3802	1.38959	1.49777	1.44811	1.56378	1.26323	1.40535	1.22144	1.24032	1.43957
74194_at	74194	390	Rnd3	Rho family GTPase 3	GO:0000166: nucleotide binding, GO:0005525: GTP binding, GO:0005622: intracellular, GO:0005794: Golgi apparatus, GO:0007264: small GTPase mediated signal transduction, GO:0016020: membrane		2	2.77603	2.98387	3.11778	3.16176	3.31628	3.0711	3.36375	3.02534	3.3746	3.01817	3.04162	3.12469
70004_at	70004		1700028J19Rik	RIKEN cDNA 1700028J19 gene	GO:0003674: molecular_function, GO:0005575: cellular_component, GO:0008150: biological_process		2	6.66924	6.75365	6.77687	6.82757	7.16368	6.70102	6.95454	6.78962	6.90083	6.78284	6.53874	6.63514
100316681_at	100316681		Mir1900	microRNA 1900			2	5.09668	4.90001	5.10394	5.25776	5.80995	5.15428	5.67136	5.48964	5.54539	5.53906	4.97927	5.01235
15186_at	15186	3067	Hdc	histidine decarboxylase	GO:0001692: histamine metabolic process, GO:0001694: histamine biosynthetic process, GO:0003824: catalytic activity, GO:0004398: histidine decarboxylase activity, GO:0004398: histidine decarboxylase activity, GO:0004398: histidine decarboxylase activity, GO:0005829: cytosol, GO:0006520: cellular amino acid metabolic process, GO:0006547: histidine metabolic process, GO:0006548: histidine catabolic…	00340: Histidine metabolism, 01100: Metabolic pathways	2	3.7198	3.81868	3.68746	3.98965	4.00145	3.70655	4.04763	3.89646	4.06896	3.96154	3.72607	3.65592
109593_at	109593		Lmo3	LIM domain only 3	GO:0006351: transcription, DNA-dependent, GO:0006355: regulation of transcription, DNA-dependent, GO:0008270: zinc ion binding, GO:0046872: metal ion binding		2	3.29945	3.48904	3.46509	3.78456	3.82404	3.40631	3.80203	3.54929	3.59804	3.64571	3.52018	3.25726
320700_at	320700		A930033H14Rik	RIKEN cDNA A930033H14 gene	GO:0003674: molecular_function, GO:0005575: cellular_component, GO:0008150: biological_process		2	3.71111	3.7216	3.6732	3.96601	3.99034	3.7539	3.99552	3.73336	3.90915	3.88701	3.7637	3.78725
276920_at	276920	146849	Ccdc42	coiled-coil domain containing 42	GO:0003674: molecular_function, GO:0005575: cellular_component, GO:0008150: biological_process		2	3.85209	3.97266	3.86867	4.09521	4.19346	3.98514	4.24013	3.94779	4.13374	4.15491	3.92652	3.89261
664829_at	664829		Slx	Sycp3 like X-linked	GO:0005737: cytoplasm		2	4.08593	3.69531	4.26476	4.67223	4.72641	4.19904	4.56525	3.76553	4.58353	4.16848	3.92687	4.03871
625850_at	625850		Gm11166	predicted gene 11166			2	3.1274	2.80974	2.90393	3.21835	3.18854	2.92705	3.27241	2.89889	3.15781	2.94156	2.94567	2.82635
79459_at	79459		Aldoart2	aldolase 1 A retrogene 2	GO:0003674: molecular_function, GO:0004332: fructose-bisphosphate aldolase activity, GO:0005575: cellular_component, GO:0006096: glycolysis, GO:0008150: biological_process, GO:0016829: lyase activity		2	4.18036	3.97292	4.03876	4.25916	4.433	4.20704	4.34005	4.01334	4.44013	4.09144	4.16532	3.82978
71045_at	71045		4933406I18Rik	RIKEN cDNA 4933406I18 gene	GO:0003674: molecular_function, GO:0005575: cellular_component, GO:0008150: biological_process		2	2.7103	2.70765	2.67688	2.78622	2.86704	2.99355	2.65041	2.81654	2.77982	2.74081	2.53486	2.72237
17836_at	17836		Mug1	murinoglobulin 1	GO:0004866: endopeptidase inhibitor activity, GO:0004867: serine-type endopeptidase inhibitor activity, GO:0005576: extracellular region, GO:0005615: extracellular space, GO:0010466: negative regulation of peptidase activity, GO:0010951: negative regulation of endopeptidase activity, GO:0030414: peptidase inhibitor activity		2	2.39569	2.12053	2.28942	2.45799	2.60247	2.71787	2.17525	2.45799	2.56344	2.23966	2.13015	2.28647
333715_at	333715		H2-M10.2	histocompatibility 2, M region locus 10.2	GO:0003674: molecular_function, GO:0005575: cellular_component, GO:0008150: biological_process	04144: Endocytosis, 04145: Phagosome, 04514: Cell adhesion molecules (CAMs), 04612: Antigen processing and presentation, 04940: Type I diabetes mellitus, 05320: Autoimmune thyroid disease, 05330: Allograft rejection, 05332: Graft-versus-host disease, 05416: Viral myocarditis	2	2.75394	2.56518	2.60636	2.65475	3.03793	3.1323	2.67799	2.62659	2.86161	2.5711	2.44461	2.69401
381783_at	381783		Igkv5-43	immunoglobulin kappa chain variable 5-43			2	1.56021	1.44092	1.65397	1.66956	1.85704	1.96187	1.69847	1.67857	1.82955	1.6187	1.28424	1.69847
107831_at	107831	575	Bai1	brain-specific angiogenesis inhibitor 1	GO:0004888: transmembrane signaling receptor activity, GO:0004930: G-protein coupled receptor activity, GO:0005515: protein binding, GO:0005886: plasma membrane, GO:0007166: cell surface receptor signaling pathway, GO:0007186: G-protein coupled receptor signaling pathway, GO:0007218: neuropeptide signaling pathway, GO:0016020: membrane, GO:0016021: integral to membrane, GO:0016525: negative regul…	04115: p53 signaling pathway	2	4.14172	3.97345	4.03207	4.28017	4.55484	4.51256	4.28764	4.03833	4.17561	4.22565	4.04943	4.2362
72084_at	72084	54965	Pigx	phosphatidylinositol glycan anchor biosynthesis, class X	GO:0003674: molecular_function, GO:0005575: cellular_component, GO:0005783: endoplasmic reticulum, GO:0005789: endoplasmic reticulum membrane, GO:0006506: GPI anchor biosynthetic process, GO:0016020: membrane, GO:0016021: integral to membrane	00563: Glycosylphosphatidylinositol(GPI)-anchor biosynthesis, 01100: Metabolic pathways	2	8.01049	7.91957	8.08171	8.3021	8.2782	8.37272	8.11608	8.07839	8.15195	8.22444	8.03603	8.18037
381353_at	381353	389813	Gm996	predicted gene 996	GO:0003674: molecular_function, GO:0005575: cellular_component, GO:0008150: biological_process		2	4.67618	4.64709	4.50505	4.77924	4.88185	4.83618	4.66314	4.767	4.8111	4.6018	4.60711	4.76441
68232_at	68232		1700120K04Rik	RIKEN cDNA 1700120K04 gene			2	4.16369	4.04971	4.14663	4.2977	4.41251	4.33742	4.28871	4.26733	4.24393	4.01004	4.08477	4.37563
258608_at	258608	390260	Olfr986	olfactory receptor 986	GO:0004871: signal transducer activity, GO:0004930: G-protein coupled receptor activity, GO:0004984: olfactory receptor activity, GO:0007165: signal transduction, GO:0007186: G-protein coupled receptor signaling pathway, GO:0007608: sensory perception of smell, GO:0016021: integral to membrane, GO:0050911: detection of chemical stimulus involved in sensory perception of smell	04740: Olfactory transduction	2	2.32351	2.02136	2.15191	2.39469	2.5172	2.43944	2.39531	2.33546	2.43124	2.28558	2.31735	2.3806
217212_at	217212	5697	Pyy	peptide YY	GO:0005179: hormone activity, GO:0005184: neuropeptide hormone activity, GO:0005576: extracellular region, GO:0005615: extracellular space, GO:0005615: extracellular space, GO:0032096: negative regulation of response to food, GO:0042755: eating behavior		2	5.919	5.19287	5.49853	5.81849	5.89739	5.75734	5.86359	5.8733	5.93823	5.81849	5.53739	5.78914
75467_at	75467	285051	1700011E24Rik	RIKEN cDNA 1700011E24 gene	GO:0003674: molecular_function, GO:0005575: cellular_component, GO:0008150: biological_process		2	3.60608	3.5746	3.6093	3.73236	3.72209	3.83464	3.70403	3.82434	3.75278	3.60399	3.50477	3.69792
18164_at	18164	4884	Nptx1	neuronal pentraxin 1	GO:0031410: cytoplasmic vesicle, GO:0046872: metal ion binding, GO:0060385: axonogenesis involved in innervation		2	4.46282	4.4635	4.59469	4.64313	4.77204	4.78438	4.52465	4.85465	4.52009	4.5018	4.3518	4.61959
67360_at	67360		1700095B10Rik	RIKEN cDNA 1700095B10 gene			2	2.47022	2.33174	2.45146	2.56627	2.63871	2.63506	2.50481	2.60065	2.45179	2.53399	2.22896	2.51588
57342_at	57342	55742	Parva	parvin, alpha	GO:0003779: actin binding, GO:0005515: protein binding, GO:0005634: nucleus, GO:0005737: cytoplasm, GO:0005737: cytoplasm, GO:0005856: cytoskeleton, GO:0005886: plasma membrane, GO:0005925: focal adhesion, GO:0005925: focal adhesion, GO:0007155: cell adhesion, GO:0015629: actin cytoskeleton, GO:0016020: membrane, GO:0030027: lamellipodium, GO:0030030: cell projection organization, GO:0030036: act…	04510: Focal adhesion	2	3.39795	3.38139	3.43737	3.60535	3.6746	3.50321	3.38655	3.54332	3.63155	3.44464	3.23396	3.41271
71448_at	71448	283232	Tmem80	transmembrane protein 80	GO:0003674: molecular_function, GO:0005575: cellular_component, GO:0008150: biological_process, GO:0016020: membrane, GO:0016021: integral to membrane		2	7.53445	7.47467	7.48312	7.57114	7.59382	7.58667	7.52623	7.65549	7.60771	7.46198	7.37378	7.47678
67638_at	67638		4930483J18Rik	RIKEN cDNA 4930483J18 gene	GO:0003674: molecular_function, GO:0005575: cellular_component, GO:0008150: biological_process		2	3.72453	3.77217	3.72956	3.89769	3.89057	3.76595	3.77255	4.00269	3.92015	3.77217	3.46553	3.77516
14811_at	14811	2903	Grin2a	glutamate receptor, ionotropic, NMDA2A (epsilon 1)	GO:0001508: regulation of action potential, GO:0001964: startle response, GO:0001964: startle response, GO:0001975: response to amphetamine, GO:0004872: receptor activity, GO:0004970: ionotropic glutamate receptor activity, GO:0004972: N-methyl-D-aspartate selective glutamate receptor activity, GO:0004972: N-methyl-D-aspartate selective glutamate receptor activity, GO:0004972: N-methyl-D-aspartat…	04020: Calcium signaling pathway, 04080: Neuroactive ligand-receptor interaction, 04720: Long-term potentiation, 05010: Alzheimer's disease, 05014: Amyotrophic lateral sclerosis (ALS), 05322: Systemic lupus erythematosus	2	3.56996	3.2183	3.73894	3.58548	3.84266	3.5966	3.80007	3.63674	3.77497	3.38701	3.20135	3.62333
74103_at	74103		Nebl	nebulette	GO:0001725: stress fiber, GO:0003779: actin binding, GO:0005523: tropomyosin binding, GO:0005737: cytoplasm, GO:0008092: cytoskeletal protein binding, GO:0008270: zinc ion binding, GO:0030018: Z disc, GO:0031005: filamin binding, GO:0046872: metal ion binding, GO:0051015: actin filament binding, GO:0071691: cardiac muscle thin filament assembly		2	3.87103	3.52336	4.01417	4.11422	4.1379	4.17442	4.30824	3.98031	4.15319	3.96998	3.58294	4.00055
107753_at	107753	3957	Lgals2	lectin, galactose-binding, soluble 2	GO:0016936: galactoside binding, GO:0030246: carbohydrate binding		2	3.3418	3.08413	3.43714	3.59014	3.47674	3.3757	3.39891	3.48046	3.35528	3.17039	3.07148	3.24155
224813_at	224813	221424	Gm88	predicted gene 88	GO:0003674: molecular_function, GO:0005575: cellular_component, GO:0008150: biological_process		2	6.3381	6.18425	6.31075	6.45046	6.34525	6.39528	6.40871	6.33994	6.31734	6.20548	6.12	6.278
26938_at	26938	81849	St6galnac5	ST6 (alpha-N-acetyl-neuraminyl-2,3-beta-galactosyl-1,3)-N-acetylgalactosaminide alpha-2,6-sialyltransferase 5	GO:0001665: alpha-N-acetylgalactosaminide alpha-2,6-sialyltransferase activity, GO:0005794: Golgi apparatus, GO:0006486: protein glycosylation, GO:0006688: glycosphingolipid biosynthetic process, GO:0008373: sialyltransferase activity, GO:0009312: oligosaccharide biosynthetic process, GO:0016020: membrane, GO:0016021: integral to membrane, GO:0016740: transferase activity, GO:0016757: transferase…	00604: Glycosphingolipid biosynthesis - ganglio series, 01100: Metabolic pathways	2	3.76396	3.50208	3.66474	3.81576	3.78287	3.6427	3.81218	3.78801	3.73215	3.68917	3.48498	3.68586
239691_at	239691	146556	AU021092	expressed sequence AU021092	GO:0003674: molecular_function, GO:0005575: cellular_component, GO:0005576: extracellular region, GO:0008150: biological_process		2	4.6016	4.42648	4.57681	4.67664	4.71143	4.59381	4.73841	4.76903	4.68733	4.6793	4.47721	4.64127
69909_at	69909		2610027K06Rik	RIKEN cDNA 2610027K06 gene	GO:0003674: molecular_function, GO:0005575: cellular_component, GO:0008150: biological_process		2	5.20034	5.05299	5.08645	5.15558	5.20091	5.2921	5.35815	5.33053	5.36436	5.11503	4.78615	5.11605
258836_at	258836	138802	Olfr272	olfactory receptor 272	GO:0004871: signal transducer activity, GO:0004930: G-protein coupled receptor activity, GO:0004984: olfactory receptor activity, GO:0007165: signal transduction, GO:0007186: G-protein coupled receptor signaling pathway, GO:0007608: sensory perception of smell, GO:0016021: integral to membrane, GO:0050911: detection of chemical stimulus involved in sensory perception of smell	04740: Olfactory transduction	2	3.86227	3.70872	3.71744	3.84521	3.90676	3.8067	3.98998	3.93321	3.85639	3.64705	3.38284	3.89787
16826_at	16826	9079	Ldb2	LIM domain binding 2	GO:0000989: transcription factor binding transcription factor activity, GO:0001942: hair follicle development, GO:0003712: transcription cofactor activity, GO:0005515: protein binding, GO:0005634: nucleus, GO:0005667: transcription factor complex, GO:0010669: epithelial structure maintenance, GO:0019899: enzyme binding, GO:0030274: LIM domain binding, GO:0035019: somatic stem cell maintenance, GO…		2	3.68534	3.87449	3.73567	4.01895	3.81008	3.87224	3.85053	3.91977	3.78134	3.66246	3.78466	3.73792
18630_at	18630		Pet2	plasmacytoma expressed transcript 2	GO:0003674: molecular_function, GO:0005575: cellular_component, GO:0008150: biological_process		2	2.9865	3.33165	3.12377	3.55307	3.24955	3.1672	3.28923	3.40498	3.22523	2.74958	3.03482	3.02758
171180_at	171180	91683	Syt12	synaptotagmin XII	GO:0005215: transporter activity, GO:0006810: transport, GO:0008021: synaptic vesicle, GO:0016020: membrane, GO:0016021: integral to membrane, GO:0030054: cell junction, GO:0031410: cytoplasmic vesicle, GO:0045202: synapse		2	4.47663	4.89078	4.52761	5.14759	4.73294	4.73518	4.9567	4.86795	4.5532	4.54389	4.44028	4.66942
67182_at	67182	10158	Pdzk1ip1	PDZK1 interacting protein 1	GO:0003674: molecular_function, GO:0005575: cellular_component, GO:0008150: biological_process, GO:0016020: membrane, GO:0016021: integral to membrane		2	4.52536	4.81912	4.42476	4.6571	4.84968	4.71924	4.78047	4.72315	4.64612	4.40386	4.62628	4.57392
630486_at	630486		Ighv2-6	immunoglobulin heavy variable 2-6			2	3.74312	4.02289	3.49015	4.10229	4.11004	4.18808	3.99241	3.8586	3.77633	3.70243	3.84562	3.93307
100862176_at	100862176		LOC100862176	uncharacterized LOC100862176			2	2.74208	2.49877	2.19631	3.09543	2.54183	2.75158	2.72443	2.62458	2.56642	2.32318	2.41719	2.42595
13796_at	13796	2016	Emx1	empty spiracles homeobox 1	GO:0003677: DNA binding, GO:0003700: sequence-specific DNA binding transcription factor activity, GO:0005634: nucleus, GO:0006355: regulation of transcription, DNA-dependent, GO:0007275: multicellular organismal development, GO:0007420: brain development, GO:0009791: post-embryonic development, GO:0021796: cerebral cortex regionalization, GO:0021987: cerebral cortex development, GO:0021987: cereb…		2	4.68419	4.52272	3.97676	5.04199	4.47717	4.80865	4.71472	4.37617	4.46371	3.94349	4.05993	4.23281
107574_at	107574		Trgc2	T cell receptor gamma constant 2			2	3.34689	3.47892	3.25244	3.75023	3.32787	3.54033	3.64307	3.42827	3.43848	3.21631	3.21002	3.27452
13838_at	13838	2043	Epha4	Eph receptor A4	GO:0000166: nucleotide binding, GO:0004672: protein kinase activity, GO:0004713: protein tyrosine kinase activity, GO:0004714: transmembrane receptor protein tyrosine kinase activity, GO:0005003: ephrin receptor activity, GO:0005004: GPI-linked ephrin receptor activity, GO:0005005: transmembrane-ephrin receptor activity, GO:0005515: protein binding, GO:0005524: ATP binding, GO:0005737: cytoplasm,…	04360: Axon guidance	2	3.87474	3.90262	3.65483	3.98939	3.91049	3.78119	3.95535	3.87853	3.92627	3.71344	3.6895	3.8328
22196_at	22196	7329	Ube2i	ubiquitin-conjugating enzyme E2I	GO:0000122: negative regulation of transcription from RNA polymerase II promoter, GO:0000122: negative regulation of transcription from RNA polymerase II promoter, GO:0000166: nucleotide binding, GO:0001650: fibrillar center, GO:0004842: ubiquitin-protein ligase activity, GO:0005515: protein binding, GO:0005524: ATP binding, GO:0005634: nucleus, GO:0005737: cytoplasm, GO:0006464: cellular protein…	03013: RNA transport, 04120: Ubiquitin mediated proteolysis	2	9.00734	8.97102	8.89242	9.01296	8.99918	8.948	9.07262	9.01605	9.05659	8.80799	8.92255	8.92634
100526545_at	100526545		Mir3062	microRNA 3062			2	4.29513	4.24708	4.19735	4.38554	4.33526	4.14421	4.35364	4.26015	4.31424	3.94892	4.11992	4.14564
102644_at	102644	220323	Oaf	OAF homolog (Drosophila)	GO:0003674: molecular_function, GO:0005575: cellular_component, GO:0008150: biological_process		2	4.46993	4.47862	4.41435	4.61689	4.57182	4.52889	4.45411	4.50296	4.57892	4.24221	4.31204	4.50012
13180_at	13180	5092	Pcbd1	pterin 4 alpha carbinolamine dehydratase/dimerization cofactor of hepatocyte nuclear factor 1 alpha (TCF1) 1	GO:0003713: transcription coactivator activity, GO:0004505: phenylalanine 4-monooxygenase activity, GO:0005515: protein binding, GO:0005634: nucleus, GO:0005634: nucleus, GO:0005737: cytoplasm, GO:0006351: transcription, DNA-dependent, GO:0006355: regulation of transcription, DNA-dependent, GO:0006729: tetrahydrobiopterin biosynthetic process, GO:0008124: 4-alpha-hydroxytetrahydrobiopterin dehydr…		2	3.15705	3.08185	3.03302	3.19574	3.10193	3.16971	3.13122	3.09914	3.09052	2.81164	2.84569	3.10689
667438_at	667438		Gm8633	predicted gene 8633	GO:0003674: molecular_function, GO:0005575: cellular_component, GO:0008150: biological_process		2	1.84005	2.04204	1.85015	2.06795	1.97173	2.00223	2.03561	2.04907	1.95054	1.6583	1.8428	2.00582
100043051_at	100043051		Vmn1r149	vomeronasal 1 receptor 149	GO:0003674: molecular_function, GO:0005575: cellular_component, GO:0008150: biological_process		2	2.38539	2.54512	2.47158	2.63076	2.56534	2.47068	2.43315	2.75158	2.40314	1.83584	2.27357	2.33126
433804_at	433804	90317	Gm13154	predicted gene 13154	GO:0003674: molecular_function, GO:0005575: cellular_component, GO:0008150: biological_process, GO:0046872: metal ion binding		2	1.41106	1.56995	1.43625	1.57425	1.51587	1.94378	1.56218	1.7383	1.62729	1.46793	1.45536	1.60124
27222_at	27222	480	Atp1a4	ATPase, Na+/K+ transporting, alpha 4 polypeptide	GO:0000166: nucleotide binding, GO:0003824: catalytic activity, GO:0005391: sodium:potassium-exchanging ATPase activity, GO:0005524: ATP binding, GO:0005886: plasma membrane, GO:0006200: ATP catabolic process, GO:0006754: ATP biosynthetic process, GO:0006810: transport, GO:0006811: ion transport, GO:0006812: cation transport, GO:0006813: potassium ion transport, GO:0006814: sodium ion transport, …	04260: Cardiac muscle contraction, 04960: Aldosterone-regulated sodium reabsorption, 04964: Proximal tubule bicarbonate reclamation, 04970: Salivary secretion, 04971: Gastric acid secretion, 04972: Pancreatic secretion, 04973: Carbohydrate digestion and absorption, 04974: Protein digestion and absorption, 04976: Bile secretion	2	3.9363	4.08439	3.98088	4.08186	4.04846	4.31714	4.17009	4.28728	4.12847	3.79772	3.99914	4.14944
224762_at	224762	11074	Trim31	tripartite motif-containing 31	GO:0005575: cellular_component, GO:0005622: intracellular, GO:0005737: cytoplasm, GO:0005739: mitochondrion, GO:0008150: biological_process, GO:0008152: metabolic process, GO:0008270: zinc ion binding, GO:0016874: ligase activity, GO:0046872: metal ion binding		2	3.46432	3.62255	3.38385	3.48242	3.48062	3.85386	3.66332	3.66612	3.64898	3.22426	3.30755	3.43136
100316784_at	100316784		Mir1927	microRNA 1927			2	2.25616	2.44629	2.30941	2.39933	2.27062	2.6362	2.48229	2.48745	2.33885	2.14715	2.13811	2.20043
12228_at	12228	10950	Btg3	B cell translocation gene 3	GO:0005515: protein binding, GO:0005737: cytoplasm, GO:0045930: negative regulation of mitotic cell cycle	03018: RNA degradation	2	6.16407	6.09693	5.75776	6.06864	5.98574	6.64782	6.36033	6.44732	6.47269	5.76929	6.03185	5.77813
50774_at	50774		Krtap5-1	keratin associated protein 5-1	GO:0003674: molecular_function, GO:0005575: cellular_component, GO:0005882: intermediate filament, GO:0008150: biological_process		2	5.74978	5.6708	5.21941	5.4811	5.38044	6.0575	5.78218	6.02866	5.8794	5.0444	5.53627	5.46463
66300_at	66300	255783	Prr24	proline rich 24	GO:0003674: molecular_function, GO:0005575: cellular_component, GO:0008150: biological_process		2	6.40889	6.38318	6.24487	6.42936	6.36352	6.55785	6.42209	6.50452	6.36664	6.18335	6.35015	6.35246
66392_at	66392		Prl2b1	prolactin family 2, subfamily b, member 1	GO:0003674: molecular_function, GO:0005179: hormone activity, GO:0005575: cellular_component, GO:0005576: extracellular region, GO:0008150: biological_process		2	2.31363	2.39083	2.08833	2.61372	2.49086	3.08454	2.49497	2.78661	2.20368	2.17388	2.27211	2.37793
78631_at	78631		Cypt15	cysteine-rich perinuclear theca 15	GO:0003674: molecular_function, GO:0005575: cellular_component, GO:0008150: biological_process		2	1.5841	1.73827	1.25238	1.90769	1.64779	2.33551	1.89879	1.97968	1.73291	1.71182	1.54739	1.75497
69129_at	69129	92960	Pex11c	peroxisomal biogenesis factor 11 gamma	GO:0003674: molecular_function, GO:0005575: cellular_component, GO:0005777: peroxisome, GO:0008150: biological_process, GO:0016020: membrane, GO:0016021: integral to membrane	04146: Peroxisome	2	5.1226	5.22895	4.96953	5.16827	5.22327	5.31493	5.14609	5.30613	5.12731	5.08924	5.02292	5.08172
217843_at	217843	57578	Unc79	unc-79 homolog (C. elegans)	GO:0003674: molecular_function, GO:0005575: cellular_component, GO:0008150: biological_process, GO:0016020: membrane, GO:0016021: integral to membrane		2	3.12637	3.11767	3.03009	3.19875	3.17025	3.37765	3.25415	3.25859	3.17025	3.15274	3.13769	3.0477
73877_at	73877		4930432J09Rik	RIKEN cDNA 4930432J09 gene			2	3.09165	3.19294	2.79551	3.26459	3.1607	3.56921	3.21943	3.32309	3.22395	3.16869	3.03594	2.86908
245263_at	245263		Gm4981	predicted gene 4981	GO:0003677: DNA binding, GO:0005575: cellular_component, GO:0005634: nucleus, GO:0008150: biological_process		2	3.01141	2.9988	2.66493	3.12756	3.01948	3.31393	3.05604	3.1151	3.02121	2.90431	3.04045	2.88311
665113_at	665113	23043	Tnik	TRAF2 and NCK interacting kinase	GO:0000166: nucleotide binding, GO:0004672: protein kinase activity, GO:0004674: protein serine/threonine kinase activity, GO:0005083: small GTPase regulator activity, GO:0005515: protein binding, GO:0005524: ATP binding, GO:0005634: nucleus, GO:0005737: cytoplasm, GO:0005768: endosome, GO:0005856: cytoskeleton, GO:0006468: protein phosphorylation, GO:0006950: response to stress, GO:0007010: cyto…		2	3.78801	3.92201	3.70543	3.89461	3.83774	3.99129	3.76619	3.95508	4.04255	3.77894	3.72873	3.70548
627777_at	627777		Trav17	T cell receptor alpha variable 17			2	4.24531	4.60243	4.11521	4.39417	4.44304	4.65277	4.34378	4.41562	4.53426	4.28263	3.9153	4.30805
234365_at	234365		Yjefn3	YjeF N-terminal domain containing 3	GO:0003674: molecular_function, GO:0005575: cellular_component, GO:0008150: biological_process		2	5.13	5.21934	5.07353	5.30574	5.17771	5.42592	5.31447	5.30586	5.31197	5.21547	4.89098	5.1514
622480_at	622480	90853	Spocd1	SPOC domain containing 1	GO:0003674: molecular_function, GO:0005575: cellular_component, GO:0010923: negative regulation of phosphatase activity		2	4.57986	4.36904	4.40133	4.55571	4.47602	4.7269	4.54608	4.52405	4.54404	4.42181	4.3406	4.43626
232232_at	232232	79885	Hdac11	histone deacetylase 11	GO:0000118: histone deacetylase complex, GO:0000118: histone deacetylase complex, GO:0004407: histone deacetylase activity, GO:0004407: histone deacetylase activity, GO:0005515: protein binding, GO:0005634: nucleus, GO:0005634: nucleus, GO:0005737: cytoplasm, GO:0005886: plasma membrane, GO:0006351: transcription, DNA-dependent, GO:0006355: regulation of transcription, DNA-dependent, GO:0008134: …		2	4.46565	4.18441	4.06823	4.41543	4.20286	4.45661	4.44498	4.42095	4.3392	4.15852	4.19469	4.26568
331474_at	331474	340526	Rgag4	retrotransposon gag domain containing 4	GO:0003674: molecular_function, GO:0005575: cellular_component, GO:0008150: biological_process		2	3.44462	3.32069	3.33231	3.42978	3.40537	3.5163	3.45069	3.44975	3.5683	3.24157	3.23133	3.47276
100504043_at	100504043		Gm17529	predicted gene, 17529			2	2.09312	1.84014	1.82165	2.07375	2.07766	2.05455	2.16435	2.07877	2.0669	1.89079	1.79284	2.05635
100041077_at	100041077		Gm13102	predicted gene 13102	GO:0003674: molecular_function, GO:0005575: cellular_component, GO:0008150: biological_process		2	1.87217	1.55399	1.52609	1.89975	1.83872	1.79795	1.87952	1.77352	1.79196	1.51431	1.53923	1.86106
71301_at	71301		4930593A02Rik	RIKEN cDNA 4930593A02 gene	GO:0003674: molecular_function, GO:0005575: cellular_component, GO:0008150: biological_process		2	2.24967	2.06208	2.0149	2.03035	2.09252	2.41154	2.33788	2.09259	2.10721	1.75549	1.84391	2.03065
100040382_at	100040382		Gm2745	predicted gene 2745	GO:0003674: molecular_function, GO:0005575: cellular_component, GO:0008150: biological_process		2	4.77115	4.59999	4.60243	4.72844	4.76506	4.85801	4.85438	4.7688	4.83056	4.47622	4.58791	4.58748
100124340_at	100124340		Traj48	T cell receptor alpha joining 48			2	3.56188	3.41309	3.45627	3.48075	3.59742	3.68212	3.56546	3.60472	3.61834	3.24116	3.49186	3.44839
723883_at	723883		Mir7b	microRNA 7b	GO:0017148: negative regulation of translation, GO:0071475: cellular hyperosmotic salinity response		2	4.73296	4.53724	4.40624	4.64201	4.69947	4.67301	4.72453	4.7455	4.6541	4.55015	4.42546	4.50871
21407_at	21407	6939	Tcf15	transcription factor 15	GO:0001756: somitogenesis, GO:0003016: respiratory system process, GO:0003677: DNA binding, GO:0005634: nucleus, GO:0006351: transcription, DNA-dependent, GO:0006355: regulation of transcription, DNA-dependent, GO:0007275: multicellular organismal development, GO:0007517: muscle organ development, GO:0009952: anterior/posterior pattern specification, GO:0016265: death, GO:0035121: tail morphogene…		2	4.59543	4.56162	4.39242	4.50496	4.82444	4.69953	4.71279	4.71393	4.65213	4.5211	4.33657	4.44555
16765_at	16765	3925	Stmn1	stathmin 1	GO:0005515: protein binding, GO:0005622: intracellular, GO:0005737: cytoplasm, GO:0005829: cytosol, GO:0005856: cytoskeleton, GO:0005874: microtubule, GO:0007019: microtubule depolymerization, GO:0007052: mitotic spindle organization, GO:0007275: multicellular organismal development, GO:0007399: nervous system development, GO:0007409: axonogenesis, GO:0015631: tubulin binding, GO:0016020: membran…	04010: MAPK signaling pathway	2	7.13486	7.30805	6.88112	7.08486	7.23482	7.20797	7.60949	7.28039	7.43011	6.93217	7.01264	7.06385
210933_at	210933	577	Bai3	brain-specific angiogenesis inhibitor 3	GO:0004871: signal transducer activity, GO:0004930: G-protein coupled receptor activity, GO:0005515: protein binding, GO:0005886: plasma membrane, GO:0007165: signal transduction, GO:0007186: G-protein coupled receptor signaling pathway, GO:0016020: membrane, GO:0016021: integral to membrane		2	2.61852	2.76609	2.34966	2.49587	2.739	2.68432	2.79551	2.54568	2.76121	2.3512	2.35972	2.49707
170790_at	170790	23209	Mlc1	megalencephalic leukoencephalopathy with subcortical cysts 1 homolog (human)	GO:0005515: protein binding, GO:0005737: cytoplasm, GO:0005764: lysosome, GO:0005768: endosome, GO:0005769: early endosome, GO:0005783: endoplasmic reticulum, GO:0005783: endoplasmic reticulum, GO:0005886: plasma membrane, GO:0005886: plasma membrane, GO:0005901: caveola, GO:0005911: cell-cell junction, GO:0005911: cell-cell junction, GO:0006810: transport, GO:0006811: ion transport, GO:0008565: …		2	4.49265	4.33476	4.10557	4.31639	4.5728	4.46923	4.5438	4.40612	4.67451	4.2208	4.2602	4.40413
11906_at	11906	463	Zfhx3	zinc finger homeobox 3	GO:0000122: negative regulation of transcription from RNA polymerase II promoter, GO:0003677: DNA binding, GO:0005634: nucleus, GO:0005667: transcription factor complex, GO:0005737: cytoplasm, GO:0005739: mitochondrion, GO:0019899: enzyme binding, GO:0044212: transcription regulatory region DNA binding, GO:0045662: negative regulation of myoblast differentiation, GO:0045663: positive regulation o…		2	4.59873	4.60877	4.17859	4.61971	4.64048	4.70605	4.64759	4.52252	4.77366	4.46718	4.49999	4.42448
11519_at	11519	119	Add2	adducin 2 (beta)	GO:0003779: actin binding, GO:0005198: structural molecule activity, GO:0005516: calmodulin binding, GO:0005737: cytoplasm, GO:0005856: cytoskeleton, GO:0005886: plasma membrane, GO:0006811: ion transport, GO:0008290: F-actin capping protein complex, GO:0016020: membrane, GO:0030097: hemopoiesis, GO:0030507: spectrin binding, GO:0032092: positive regulation of protein binding, GO:0042803: protein…		2	4.59007	4.51195	4.36315	4.60786	4.48635	4.64106	4.59489	4.39617	4.70477	4.46588	4.24989	4.37149
224116_at	224116	200958	Muc20	mucin 20	GO:0000187: activation of MAPK activity, GO:0005515: protein binding, GO:0005576: extracellular region, GO:0005886: plasma membrane, GO:0009925: basal plasma membrane, GO:0016020: membrane, GO:0042995: cell projection, GO:0048012: hepatocyte growth factor receptor signaling pathway, GO:0051260: protein homooligomerization		2	3.92676	4.02231	3.74316	4.11573	3.94111	4.24168	4.24691	3.91948	4.00537	3.90196	3.83267	3.81884
210463_at	210463		Slc22a22	solute carrier family 22 (organic cation transporter), member 22	GO:0003674: molecular_function, GO:0005575: cellular_component, GO:0008150: biological_process		2	2.69972	2.81958	2.56494	2.82523	2.7823	3.08968	2.97546	2.67839	2.89527	2.75414	2.54382	2.71755
387513_at	387513	5726	Tas2r138	taste receptor, type 2, member 138	GO:0001580: detection of chemical stimulus involved in sensory perception of bitter taste, GO:0004871: signal transducer activity, GO:0004930: G-protein coupled receptor activity, GO:0007165: signal transduction, GO:0007186: G-protein coupled receptor signaling pathway, GO:0008527: taste receptor activity, GO:0016020: membrane, GO:0016021: integral to membrane, GO:0050896: response to stimulus, G…	04742: Taste transduction	2	3.36357	3.01679	2.84443	3.41666	3.30736	3.34049	3.19804	2.98606	3.21203	3.01642	2.92878	3.02753
231603_at	231603		A630023P12Rik	RIKEN cDNA A630023P12 gene			2	2.72203	2.51017	2.41253	2.70204	2.85432	2.9928	2.7582	2.53424	2.71072	2.44586	2.47228	2.45402
258994_at	258994		Olfr204	olfactory receptor 204	GO:0004871: signal transducer activity, GO:0004930: G-protein coupled receptor activity, GO:0004984: olfactory receptor activity, GO:0007165: signal transduction, GO:0007186: G-protein coupled receptor signaling pathway, GO:0007608: sensory perception of smell, GO:0016021: integral to membrane, GO:0050911: detection of chemical stimulus involved in sensory perception of smell		2	1.89099	1.95037	1.61073	2.03845	1.96787	2.12982	1.88407	1.82384	1.89597	1.783	1.59214	1.56932
12294_at	12294	55799	Cacna2d3	calcium channel, voltage-dependent, alpha2/delta subunit 3	GO:0005216: ion channel activity, GO:0005244: voltage-gated ion channel activity, GO:0005245: voltage-gated calcium channel activity, GO:0005262: calcium channel activity, GO:0006810: transport, GO:0006811: ion transport, GO:0006816: calcium ion transport, GO:0016020: membrane, GO:0016021: integral to membrane, GO:0034765: regulation of ion transmembrane transport, GO:0046872: metal ion binding, …	04010: MAPK signaling pathway, 04260: Cardiac muscle contraction, 05410: Hypertrophic cardiomyopathy (HCM), 05412: Arrhythmogenic right ventricular cardiomyopathy (ARVC), 05414: Dilated cardiomyopathy	2	3.35109	3.31267	3.19094	3.37667	3.45744	3.43777	3.38859	3.33416	3.32994	3.31267	3.28233	3.10014
16636_at	16636		Klra5	killer cell lectin-like receptor, subfamily A, member 5	GO:0005886: plasma membrane, GO:0007155: cell adhesion, GO:0016020: membrane, GO:0016021: integral to membrane, GO:0030246: carbohydrate binding		2	2.02007	1.62033	1.51891	2.13903	1.70471	2.02058	2.12486	1.90498	2.3336	1.7528	1.82306	1.42513
258404_at	258404		Olfr1080	olfactory receptor 1080	GO:0004871: signal transducer activity, GO:0004930: G-protein coupled receptor activity, GO:0004984: olfactory receptor activity, GO:0007165: signal transduction, GO:0007186: G-protein coupled receptor signaling pathway, GO:0007608: sensory perception of smell, GO:0016021: integral to membrane, GO:0050911: detection of chemical stimulus involved in sensory perception of smell	04740: Olfactory transduction	2	3.2658	3.16164	3.12525	3.28832	3.29956	3.27753	3.41719	3.34251	3.4326	3.17759	3.20225	3.05944
624855_at	624855		Gm6531	predicted gene 6531	GO:0003674: molecular_function, GO:0005575: cellular_component, GO:0008150: biological_process		2	4.24996	4.11442	3.96309	4.53535	4.28522	4.25508	4.3668	4.43067	4.31611	4.23455	4.15487	3.85801
26903_at	26903	8291	Dysf	dysferlin	GO:0001778: plasma membrane repair, GO:0001778: plasma membrane repair, GO:0005515: protein binding, GO:0005544: calcium-dependent phospholipid binding, GO:0005886: plasma membrane, GO:0006906: vesicle fusion, GO:0016020: membrane, GO:0016021: integral to membrane, GO:0030315: T-tubule, GO:0031410: cytoplasmic vesicle, GO:0042383: sarcolemma		2	3.87624	3.82384	3.62677	3.97738	3.94265	3.92315	3.94273	3.99246	3.96957	3.84288	3.80977	3.77246
381493_at	381493		S100a7a	S100 calcium binding protein A7A	GO:0003674: molecular_function, GO:0005509: calcium ion binding, GO:0005737: cytoplasm, GO:0008150: biological_process, GO:0046872: metal ion binding		2	4.62032	4.43656	4.39877	4.885	4.60353	4.8623	4.79911	4.92465	4.72865	4.674	4.44478	4.46451
100043216_at	100043216		Gm4297	predicted gene 4297	GO:0003674: molecular_function, GO:0005575: cellular_component, GO:0008150: biological_process		2	3.05962	2.961	2.57049	3.4172	2.85201	3.30709	3.23103	3.25168	3.00798	2.90854	2.74954	2.57049
73820_at	73820		4930404A05Rik	RIKEN cDNA 4930404A05 gene			2	3.34114	3.23168	2.88191	3.431	3.26444	3.42862	3.55161	3.47219	3.18879	3.38327	3.03034	3.14676
622311_at	622311		Gm6310	predicted pseudogene 6310			2	4.35701	4.30796	3.91433	4.35095	4.19258	4.54437	4.52412	4.51773	4.5519	4.27931	4.11862	3.80917
56315_at	56315	51458	Rhcg	Rhesus blood group-associated C glycoprotein	GO:0005886: plasma membrane, GO:0005886: plasma membrane, GO:0005887: integral to plasma membrane, GO:0006810: transport, GO:0006873: cellular ion homeostasis, GO:0006885: regulation of pH, GO:0008519: ammonium transmembrane transporter activity, GO:0015696: ammonium transport, GO:0015696: ammonium transport, GO:0016020: membrane, GO:0016021: integral to membrane, GO:0016323: basolateral plasma m…		2	4.34761	4.28263	3.97993	4.32344	4.26807	4.56242	4.44131	4.40103	4.46248	4.31468	4.21235	4.17655
245511_at	245511		4930415L06Rik	RIKEN cDNA 4930415L06 gene	GO:0003674: molecular_function, GO:0005575: cellular_component, GO:0008150: biological_process		2	4.23272	4.19321	4.04781	4.35059	4.35205	4.55021	4.59594	4.3872	4.30626	4.28354	4.28966	4.28934
238680_at	238680	79937	Cntnap3	contactin associated protein-like 3	GO:0003674: molecular_function, GO:0005575: cellular_component, GO:0008150: biological_process		2	4.68179	4.57947	4.40084	4.69596	4.66816	4.88564	4.93249	4.82131	4.74022	4.74443	4.7145	4.61899
258792_at	258792		Olfr1499	olfactory receptor 1499	GO:0004871: signal transducer activity, GO:0004930: G-protein coupled receptor activity, GO:0004984: olfactory receptor activity, GO:0007165: signal transduction, GO:0007186: G-protein coupled receptor signaling pathway, GO:0007608: sensory perception of smell, GO:0016021: integral to membrane, GO:0050911: detection of chemical stimulus involved in sensory perception of smell	04740: Olfactory transduction	2	3.2658	3.10067	2.52459	3.24145	3.19625	3.46828	3.71646	3.24531	3.35386	3.14546	3.17106	2.86599
231045_at	231045		4931409K22Rik	RIKEN cDNA 4931409K22 gene	GO:0000166: nucleotide binding, GO:0003674: molecular_function, GO:0005524: ATP binding, GO:0005575: cellular_component, GO:0008150: biological_process		2	3.64634	3.5177	3.31324	3.59012	3.46211	3.75719	3.89283	3.71537	3.73206	3.60799	3.48801	3.54302
100043332_at	100043332	100287718	D730048J04Rik	RIKEN cDNA D730048J04 gene			2	3.57082	3.43754	3.08292	3.64188	3.50799	3.61967	3.86673	3.64464	3.67627	3.46063	3.4787	3.58245
118445_at	118445		Klf16	Kruppel-like factor 16	GO:0003676: nucleic acid binding, GO:0003677: DNA binding, GO:0003677: DNA binding, GO:0003700: sequence-specific DNA binding transcription factor activity, GO:0005622: intracellular, GO:0005634: nucleus, GO:0006351: transcription, DNA-dependent, GO:0006355: regulation of transcription, DNA-dependent, GO:0006357: regulation of transcription from RNA polymerase II promoter, GO:0007212: dopamine re…		3	8.48049	8.37717	8.39043	8.4223	8.4584	8.46332	8.56413	8.76952	8.67376	8.51806	8.49348	8.35568
217517_at	217517	29091	Stxbp6	syntaxin binding protein 6 (amisyn)	GO:0003674: molecular_function, GO:0005575: cellular_component, GO:0005737: cytoplasm, GO:0008150: biological_process, GO:0016020: membrane, GO:0016021: integral to membrane, GO:0016192: vesicle-mediated transport		3	3.98504	3.85873	3.80909	4.04353	3.90319	3.97436	4.00992	4.17851	4.23376	3.97525	4.04163	3.82594
14599_at	14599	1444	Gh	growth hormone	GO:0005131: growth hormone receptor binding, GO:0005131: growth hormone receptor binding, GO:0005148: prolactin receptor binding, GO:0005179: hormone activity, GO:0005576: extracellular region, GO:0005615: extracellular space, GO:0005615: extracellular space, GO:0005634: nucleus, GO:0005634: nucleus, GO:0005739: mitochondrion, GO:0005802: trans-Golgi network, GO:0005829: cytosol, GO:0005886: plas…	04080: Neuroactive ligand-receptor interaction, 04630: Jak-STAT signaling pathway	3	3.49918	3.34045	3.42374	3.53085	3.45581	3.4643	3.52389	3.68014	3.62531	3.4596	3.52839	3.34736
268756_at	268756		Gulo	gulonolactone (L-) oxidase	GO:0003824: catalytic activity, GO:0003885: D-arabinono-1,4-lactone oxidase activity, GO:0005783: endoplasmic reticulum, GO:0008762: UDP-N-acetylmuramate dehydrogenase activity, GO:0009058: biosynthetic process, GO:0016020: membrane, GO:0016021: integral to membrane, GO:0016491: oxidoreductase activity, GO:0016614: oxidoreductase activity, acting on CH-OH group of donors, GO:0016899: oxidoreducta…	00053: Ascorbate and aldarate metabolism, 01100: Metabolic pathways	3	4.03553	3.92906	4.01472	4.06803	4.05806	4.00384	4.23935	4.12311	4.3478	4.04085	4.1064	3.9703
780884_at	780884		Ighv1-23	immunoglobulin heavy variable V1-23			3	4.74664	4.42104	4.57417	4.74664	4.75464	4.68886	4.82908	4.93713	5.1081	4.50123	4.91231	4.59444
767815_at	767815		BB557941	expressed sequence BB557941	GO:0003674: molecular_function, GO:0005575: cellular_component, GO:0008150: biological_process		3	2.35558	2.1404	2.34896	2.39822	2.43032	2.3732	2.4155	2.55309	2.59383	2.33476	2.44935	2.31176
74916_at	74916		1700066O22Rik	RIKEN cDNA 1700066O22 gene	GO:0003674: molecular_function, GO:0005575: cellular_component, GO:0008150: biological_process		3	4.04121	4.01933	4.04491	4.20422	4.16733	4.10497	4.23552	4.45417	4.59123	3.97756	4.23102	4.3345
74076_at	74076		4933406C10Rik	RIKEN cDNA 4933406C10 gene	GO:0003674: molecular_function, GO:0005575: cellular_component, GO:0008150: biological_process		3	3.98698	3.49488	3.79895	3.9682	3.58022	3.75141	4.12467	4.18309	4.45253	3.57696	3.90714	3.88038
12416_at	12416	84733	Cbx2	chromobox 2	GO:0000122: negative regulation of transcription from RNA polymerase II promoter, GO:0000122: negative regulation of transcription from RNA polymerase II promoter, GO:0000792: heterochromatin, GO:0003677: DNA binding, GO:0003682: chromatin binding, GO:0005515: protein binding, GO:0005634: nucleus, GO:0005634: nucleus, GO:0006351: transcription, DNA-dependent, GO:0006355: regulation of transcripti…		3	7.42083	7.27757	7.27433	7.45616	7.34774	7.35048	7.53256	7.65187	7.51851	7.24299	7.4787	7.41092
76161_at	76161	24141	6330527O06Rik	RIKEN cDNA 6330527O06 gene	GO:0003674: molecular_function, GO:0005768: endosome, GO:0005886: plasma membrane, GO:0005886: plasma membrane, GO:0008150: biological_process, GO:0010008: endosome membrane, GO:0016020: membrane, GO:0016021: integral to membrane, GO:0030659: cytoplasmic vesicle membrane, GO:0031410: cytoplasmic vesicle, GO:0031901: early endosome membrane, GO:0032584: growth cone membrane, GO:0032590: dendrite m…		3	3.38948	3.52996	3.59829	3.69717	3.54301	3.51908	3.72613	3.67864	3.96391	3.51277	3.64418	3.47198
72668_at	72668	387640	Skida1	SKI/DACH domain containing 1	GO:0000166: nucleotide binding, GO:0003674: molecular_function, GO:0005575: cellular_component, GO:0005634: nucleus, GO:0008150: biological_process		3	4.04885	4.07082	4.30882	4.44556	4.22823	4.26611	4.46569	4.36387	4.59807	4.30778	4.45404	4.30564
546387_at	546387		Gm5946	predicted gene 5946			3	3.26953	3.13758	4.04324	4.05323	3.7303	3.49029	3.89971	3.94913	4.33122	3.5179	3.50909	3.75401
100216531_at	100216531		Snord1b	small nucleolar RNA, C/D box 1B	GO:0003674: molecular_function, GO:0005575: cellular_component, GO:0008150: biological_process		3	4.35575	3.95242	4.70587	4.67556	4.39995	4.66894	4.85233	5.543	5.14322	4.53066	4.09521	4.58668
208166_at	208166		Gm609	predicted gene 609	GO:0003674: molecular_function, GO:0005575: cellular_component, GO:0008150: biological_process		3	2.77994	2.64586	3.09165	3.13207	2.9383	3.07724	2.93551	3.36262	3.32463	2.90578	2.79325	2.85148
67622_at	67622		Mxra7	matrix-remodelling associated 7	GO:0003674: molecular_function, GO:0005575: cellular_component, GO:0008150: biological_process, GO:0016020: membrane, GO:0016021: integral to membrane		3	3.26237	3.07788	3.17508	3.24586	3.13467	3.42831	3.3252	3.45626	3.53025	3.32968	3.27504	3.16469
449631_at	449631		Snord15b	small nucleolar RNA, C/D box 14B	GO:0003674: molecular_function, GO:0005575: cellular_component, GO:0008150: biological_process		3	8.67821	8.33143	8.6493	8.70035	8.45926	8.79381	8.84612	9.0063	9.03791	8.8189	8.40875	8.46788
667148_at	667148		Gm8482	predicted pseudogene 8482			3	5.37187	5.30824	5.48486	5.65519	5.36042	5.70818	5.72422	5.63814	5.80383	5.64988	5.48006	5.52133
108161_at	108161	26240	Fam50b	family with sequence similarity 50, member B	GO:0005634: nucleus		3	2.65546	2.61848	2.69309	2.83543	2.64009	2.79671	2.9383	2.88862	2.91667	2.83505	2.69879	2.65753
27209_at	27209		Snord32a	small nucleolar RNA, C/D box 32A	GO:0003674: molecular_function, GO:0005575: cellular_component, GO:0008150: biological_process		3	9.84807	9.80423	9.85503	10.2101	9.98518	10.1531	10.3664	10.2575	10.4422	10.1242	9.85502	9.89824
100113412_at	100113412		Trav13-4-dv7	T cell receptor alpha variable 13-4-DV7			3	3.34248	2.68215	3.66608	3.37847	3.67288	3.49688	3.68361	4.73361	3.81063	3.67684	3.36212	3.39078
100038556_at	100038556		Gm10445	predicted gene 10445	GO:0003674: molecular_function, GO:0005575: cellular_component, GO:0008150: biological_process		3	3.55226	3.41527	3.56374	3.61992	3.76014	3.6887	3.74074	3.92973	3.76157	3.71688	3.53645	3.70173
319849_at	319849		B230378P21Rik	RIKEN cDNA B230378P21 gene			3	4.15674	4.08135	4.34117	4.34433	4.43885	4.3819	4.54471	4.80969	4.38545	4.28335	4.24219	4.43325
57426_at	57426		Scgb1b2	secretoglobin, family 1B, member 2	GO:0003674: molecular_function, GO:0005575: cellular_component, GO:0008150: biological_process		3	2.25741	2.24329	2.48248	2.47761	2.64382	2.50215	2.72004	2.89875	2.5294	2.40352	2.51056	2.47407
211378_at	211378		6720489N17Rik	RIKEN cDNA 6720489N17 gene	GO:0003674: molecular_function, GO:0005575: cellular_component, GO:0008150: biological_process		3	1.93065	1.62128	1.97818	1.99711	2.12234	1.99962	2.53012	2.30108	2.04192	2.08222	2.0957	2.04192
214253_at	214253	55224	Etnk2	ethanolamine kinase 2	GO:0000166: nucleotide binding, GO:0001701: in utero embryonic development, GO:0001890: placenta development, GO:0004305: ethanolamine kinase activity, GO:0005524: ATP binding, GO:0005575: cellular_component, GO:0006646: phosphatidylethanolamine biosynthetic process, GO:0008654: phospholipid biosynthetic process, GO:0009791: post-embryonic development, GO:0016301: kinase activity, GO:0016310: pho…	00564: Glycerophospholipid metabolism, 01100: Metabolic pathways	3	3.23845	2.91567	3.21749	3.37374	3.7022	3.28737	3.74228	3.8325	3.29717	3.39811	3.4905	3.3498
76905_at	76905	116844	Lrg1	leucine-rich alpha-2-glycoprotein 1	GO:0003674: molecular_function, GO:0005615: extracellular space, GO:0050873: brown fat cell differentiation		3	4.21024	3.96617	4.27087	4.27348	4.18892	4.32294	4.46418	4.65956	4.32429	4.2412	4.22231	4.25002
73309_at	73309		Spanxn4	SPANX family, member N4	GO:0003674: molecular_function, GO:0005575: cellular_component, GO:0008150: biological_process		3	1.97045	1.79323	1.9779	1.99944	1.91451	2.09494	2.15236	2.18533	2.05266	2.03573	1.97153	1.87306
330657_at	330657	339105	Prss53	protease, serine, 53	GO:0003824: catalytic activity, GO:0004252: serine-type endopeptidase activity, GO:0005575: cellular_component, GO:0005576: extracellular region, GO:0006508: proteolysis, GO:0008233: peptidase activity, GO:0008236: serine-type peptidase activity, GO:0016787: hydrolase activity		3	4.99774	4.76464	4.89972	5.02157	4.9279	5.01368	5.1256	5.20462	5.14777	4.97093	4.98071	4.96397
67759_at	67759	55848	5033414D02Rik	RIKEN cDNA 5033414D02 gene	GO:0005515: protein binding, GO:0005739: mitochondrion, GO:0005886: plasma membrane, GO:0005887: integral to plasma membrane, GO:0006935: chemotaxis, GO:0006954: inflammatory response, GO:0010756: positive regulation of plasminogen activation, GO:0016020: membrane, GO:0016021: integral to membrane		3	8.04918	7.92684	8.0336	8.15029	8.14295	8.07176	8.14318	8.24195	8.11223	8.16798	7.94803	7.96891
52377_at	52377	57333	Rcn3	reticulocalbin 3, EF-hand calcium binding domain	GO:0005509: calcium ion binding, GO:0005783: endoplasmic reticulum, GO:0008150: biological_process		3	4.46931	4.13289	4.39848	4.56098	4.47311	4.6319	4.51578	4.74753	4.50806	4.62351	4.42228	4.36513
75706_at	75706	192666	Krt24	keratin 24	GO:0005198: structural molecule activity, GO:0005737: cytoplasm, GO:0005882: intermediate filament, GO:0008150: biological_process, GO:0045111: intermediate filament cytoskeleton		3	4.10406	4.10028	4.23139	4.44228	4.34813	4.19646	4.22216	4.53844	4.25948	4.24789	4.16597	4.19262
100040937_at	100040937		Gm16390	predicted gene 16390	GO:0003674: molecular_function, GO:0005575: cellular_component, GO:0008150: biological_process, GO:0016021: integral to membrane		3	3.61704	3.44496	3.72956	4.11967	3.87558	3.67957	3.85923	4.07097	3.76884	3.72109	3.78935	3.87066
435376_at	435376		Atp6ap1l	ATPase, H+ transporting, lysosomal accessory protein 1-like	GO:0003674: molecular_function, GO:0005575: cellular_component, GO:0008150: biological_process		3	2.37196	2.23958	2.40434	2.48437	2.51694	2.47523	2.3661	2.57023	2.39496	2.31392	2.37321	2.41308
60527_at	60527	3995	Fads3	fatty acid desaturase 3	GO:0005506: iron ion binding, GO:0005575: cellular_component, GO:0005783: endoplasmic reticulum, GO:0006629: lipid metabolic process, GO:0006633: fatty acid biosynthetic process, GO:0006810: transport, GO:0008150: biological_process, GO:0008610: lipid biosynthetic process, GO:0016020: membrane, GO:0016021: integral to membrane, GO:0016491: oxidoreductase activity, GO:0016717: oxidoreductase activ…		3	6.58591	6.5164	6.59502	6.92597	6.91092	6.76474	6.68545	6.9501	6.96426	6.80865	6.84497	6.69147
57279_at	57279	788	Slc25a20	solute carrier family 25 (mitochondrial carnitine/acylcarnitine translocase), member 20	GO:0003674: molecular_function, GO:0005737: cytoplasm, GO:0005739: mitochondrion, GO:0005739: mitochondrion, GO:0005743: mitochondrial inner membrane, GO:0006810: transport, GO:0016020: membrane, GO:0016021: integral to membrane		3	7.18148	7.18701	7.37442	7.51657	7.42351	7.44513	7.40504	7.61661	7.46281	7.47788	7.45139	7.39354
93884_at	93884	56130	Pcdhb13	protocadherin beta 13	GO:0005886: plasma membrane, GO:0007155: cell adhesion, GO:0016020: membrane, GO:0016021: integral to membrane		3	3.25106	3.09408	3.39986	3.40397	3.56316	3.4033	3.45165	3.64034	3.53983	3.40851	3.39879	3.43404
668210_at	668210	100130705	Gm9047	predicted gene 9047	GO:0003674: molecular_function, GO:0005575: cellular_component, GO:0008150: biological_process		3	3.58907	3.01822	3.72688	3.82523	3.8375	3.72204	3.73528	3.94691	3.91778	3.58556	3.70151	3.72233
100316808_at	100316808		Mir1905	microRNA 1905			3	5.61983	5.4345	5.53687	5.47559	5.47292	5.77813	5.67005	6.14151	5.72298	5.453	5.50912	5.5322
328099_at	328099		Prps1l3	phosphoribosyl pyrophosphate synthetase 1-like 3	GO:0004749: ribose phosphate diphosphokinase activity, GO:0005575: cellular_component, GO:0009165: nucleotide biosynthetic process, GO:0016301: kinase activity, GO:0016310: phosphorylation, GO:0046872: metal ion binding	00030: Pentose phosphate pathway, 00230: Purine metabolism, 01100: Metabolic pathways	3	9.88452	9.79649	9.80896	9.83309	9.79702	9.89284	9.94349	10.0504	9.87916	9.7152	9.72541	9.75799
68441_at	68441	10670	Rraga	Ras-related GTP binding A	GO:0000166: nucleotide binding, GO:0005525: GTP binding, GO:0005634: nucleus, GO:0005737: cytoplasm, GO:0005764: lysosome, GO:0005794: Golgi apparatus, GO:0006915: apoptotic process, GO:0008219: cell death, GO:0019048: virus-host interaction, GO:0034613: cellular protein localization, GO:0042268: regulation of cytolysis, GO:0042803: protein homodimerization activity, GO:0043231: intracellular mem…		3	7.76334	7.72967	7.75902	7.79277	7.79443	7.83073	7.83839	7.95996	7.88521	7.71928	7.73247	7.85767
74050_at	74050		4921525O09Rik	RIKEN cDNA 4921525O09 gene			3	3.55613	3.55405	3.66141	3.68791	3.48352	3.73714	3.88217	3.97861	3.83182	3.51939	3.53491	3.70783
18587_at	18587	5158	Pde6b	phosphodiesterase 6B, cGMP, rod receptor, beta polypeptide	GO:0003824: catalytic activity, GO:0004114: 3',5'-cyclic-nucleotide phosphodiesterase activity, GO:0007165: signal transduction, GO:0007601: visual perception, GO:0008081: phosphoric diester hydrolase activity, GO:0008152: metabolic process, GO:0009583: detection of light stimulus, GO:0016020: membrane, GO:0016787: hydrolase activity, GO:0046037: GMP metabolic process, GO:0046872: metal ion bindi…	00230: Purine metabolism, 04744: Phototransduction	3	3.00195	2.98407	2.96579	3.29064	2.85456	3.21159	2.97869	3.29383	3.09462	2.86796	2.81784	2.99408
57776_at	57776	57348	Ttyh1	tweety homolog 1 (Drosophila)	GO:0005216: ion channel activity, GO:0005254: chloride channel activity, GO:0005509: calcium ion binding, GO:0005886: plasma membrane, GO:0006810: transport, GO:0006811: ion transport, GO:0006821: chloride transport, GO:0007067: mitosis, GO:0007155: cell adhesion, GO:0016020: membrane, GO:0016021: integral to membrane, GO:0016337: cell-cell adhesion, GO:0030424: axon, GO:0030868: smooth endoplasm…		3	4.0451	3.96009	3.99082	4.15895	3.9973	4.1501	4.02906	4.13164	4.08615	3.8884	3.97649	4.04335
67038_at	67038		2010109I03Rik	RIKEN cDNA 2010109I03 gene	GO:0003674: molecular_function, GO:0005575: cellular_component, GO:0008150: biological_process		3	4.50965	4.66249	4.70988	4.99241	4.57583	4.79168	4.84676	4.73018	4.81106	4.51452	4.70076	4.66912
18511_at	18511	5083	Pax9	paired box gene 9	GO:0003677: DNA binding, GO:0003700: sequence-specific DNA binding transcription factor activity, GO:0005515: protein binding, GO:0005634: nucleus, GO:0005667: transcription factor complex, GO:0005739: mitochondrion, GO:0006351: transcription, DNA-dependent, GO:0006355: regulation of transcription, DNA-dependent, GO:0007275: multicellular organismal development, GO:0007492: endoderm development, …		3	4.13761	4.2214	4.12988	4.61338	4.08523	4.29394	4.48554	4.33185	4.53698	4.17736	4.14711	4.27998
56727_at	56727	55586	Miox	myo-inositol oxygenase	GO:0004033: aldo-keto reductase (NADP) activity, GO:0005506: iron ion binding, GO:0005737: cytoplasm, GO:0008199: ferric iron binding, GO:0016491: oxidoreductase activity, GO:0016651: oxidoreductase activity, acting on NADH or NADPH, GO:0019310: inositol catabolic process, GO:0046872: metal ion binding, GO:0050113: inositol oxygenase activity, GO:0050661: NADP binding, GO:0055114: oxidation-reduc…	00053: Ascorbate and aldarate metabolism, 00562: Inositol phosphate metabolism	3	4.89754	4.81617	4.851	5.0283	4.89509	5.17791	5.13861	4.87871	5.20243	4.70497	4.97475	4.98005
170835_at	170835	27124	Inpp5j	inositol polyphosphate 5-phosphatase J	GO:0001726: ruffle, GO:0004445: inositol-polyphosphate 5-phosphatase activity, GO:0005737: cytoplasm, GO:0005886: plasma membrane, GO:0010977: negative regulation of neuron projection development, GO:0010977: negative regulation of neuron projection development, GO:0010977: negative regulation of neuron projection development, GO:0016311: dephosphorylation, GO:0016787: hydrolase activity, GO:0017…	00562: Inositol phosphate metabolism, 01100: Metabolic pathways, 04070: Phosphatidylinositol signaling system	3	4.0439	3.95377	4.04153	4.23118	3.95407	4.17251	4.23118	4.04572	4.27438	3.90332	3.98171	4.1205
258943_at	258943		Olfr353	olfactory receptor 353	GO:0004871: signal transducer activity, GO:0004930: G-protein coupled receptor activity, GO:0004984: olfactory receptor activity, GO:0007165: signal transduction, GO:0007186: G-protein coupled receptor signaling pathway, GO:0007608: sensory perception of smell, GO:0016021: integral to membrane, GO:0050911: detection of chemical stimulus involved in sensory perception of smell	04740: Olfactory transduction	3	3.13871	3.1959	3.51157	3.66108	3.3366	3.88484	3.80385	3.78616	3.88901	3.20055	3.52243	3.8019
12386_at	12386	1496	Ctnna2	catenin (cadherin associated protein), alpha 2	GO:0005198: structural molecule activity, GO:0005737: cytoplasm, GO:0005856: cytoskeleton, GO:0005886: plasma membrane, GO:0005912: adherens junction, GO:0005913: cell-cell adherens junction, GO:0007155: cell adhesion, GO:0007275: multicellular organismal development, GO:0007409: axonogenesis, GO:0015629: actin cytoskeleton, GO:0016020: membrane, GO:0016323: basolateral plasma membrane, GO:002194…	04520: Adherens junction, 04530: Tight junction, 04670: Leukocyte transendothelial migration, 05100: Bacterial invasion of epithelial cells, 05200: Pathways in cancer, 05213: Endometrial cancer, 05412: Arrhythmogenic right ventricular cardiomyopathy (ARVC)	3	2.52838	2.48656	2.66226	2.72838	2.55656	2.69435	2.85516	2.70058	2.80564	2.56141	2.44688	2.71449
436199_at	436199		4930525M21Rik	RIKEN cDNA 4930525M21 gene	GO:0003674: molecular_function, GO:0005575: cellular_component, GO:0008150: biological_process	03018: RNA degradation	3	3.9163	3.92328	4.10125	4.12418	3.84653	4.11572	4.2373	4.10099	4.26961	3.84411	3.89516	4.04313
13396_at	13396	1750	Dlx6	distal-less homeobox 6	GO:0000976: transcription regulatory region sequence-specific DNA binding, GO:0003677: DNA binding, GO:0003700: sequence-specific DNA binding transcription factor activity, GO:0005634: nucleus, GO:0006355: regulation of transcription, DNA-dependent, GO:0007275: multicellular organismal development, GO:0030326: embryonic limb morphogenesis, GO:0030855: epithelial cell differentiation, GO:0042472: …		3	3.44304	3.23232	3.29469	4.09947	3.51065	3.7722	3.76177	3.82647	3.78086	3.33951	3.68066	3.58155
100504519_at	100504519		Gm20263	predicted gene, 20263			3	4.22935	4.06148	4.17415	4.40999	4.25899	4.2971	4.38409	4.30246	4.32096	4.16031	4.22812	4.26969
20741_at	20741	6710	Spnb1	spectrin beta 1	GO:0003779: actin binding, GO:0005737: cytoplasm, GO:0005886: plasma membrane, GO:0006779: porphyrin-containing compound biosynthetic process, GO:0007009: plasma membrane organization, GO:0009986: cell surface, GO:0014731: spectrin-associated cytoskeleton, GO:0014731: spectrin-associated cytoskeleton, GO:0016020: membrane, GO:0030097: hemopoiesis, GO:0030506: ankyrin binding, GO:0030863: cortical…		3	4.41152	4.24899	4.48823	4.6555	4.44952	4.47764	4.42921	4.46499	4.58528	4.26809	4.44418	4.38717
626943_at	626943		Pramef17	XPRAME family member 17	GO:0003674: molecular_function, GO:0005575: cellular_component, GO:0008150: biological_process		3	1.53534	1.40231	1.58092	1.82075	1.61578	1.68927	1.61944	1.73507	1.73076	1.05259	1.5921	1.71429
72605_at	72605	56934	Car10	carbonic anhydrase 10	GO:0003674: molecular_function, GO:0005575: cellular_component, GO:0008150: biological_process		3	3.5812	3.42011	3.38102	3.57332	3.54668	3.55834	3.57858	3.93159	3.61702	3.30945	3.59256	3.44536
381853_at	381853	2696	Gipr	gastric inhibitory polypeptide receptor	GO:0002029: desensitization of G-protein coupled receptor protein signaling pathway, GO:0004871: signal transducer activity, GO:0004872: receptor activity, GO:0004888: transmembrane signaling receptor activity, GO:0004930: G-protein coupled receptor activity, GO:0005886: plasma membrane, GO:0007165: signal transduction, GO:0007166: cell surface receptor signaling pathway, GO:0007186: G-protein co…	04080: Neuroactive ligand-receptor interaction	3	4.6861	4.64288	4.59242	4.68065	4.689	4.75892	4.76713	4.91839	4.76734	4.5073	4.75206	4.59085
19824_at	19824	10107	Trim10	tripartite motif-containing 10	GO:0005515: protein binding, GO:0005622: intracellular, GO:0005737: cytoplasm, GO:0008270: zinc ion binding, GO:0030218: erythrocyte differentiation, GO:0046872: metal ion binding		3	3.87636	3.9481	3.86676	4.01785	3.96164	3.91612	4.028	4.22696	4.0232	3.67472	4.04209	3.76848
54140_at	54140	552	Avpr1a	arginine vasopressin receptor 1A	GO:0001992: regulation of systemic arterial blood pressure by vasopressin, GO:0002125: maternal aggressive behavior, GO:0003084: positive regulation of systemic arterial blood pressure, GO:0004871: signal transducer activity, GO:0004930: G-protein coupled receptor activity, GO:0005000: vasopressin receptor activity, GO:0005886: plasma membrane, GO:0006950: response to stress, GO:0007165: signal t…	04020: Calcium signaling pathway, 04080: Neuroactive ligand-receptor interaction, 04270: Vascular smooth muscle contraction	3	4.68419	4.71585	4.71798	4.91515	4.68427	4.73481	4.93708	4.98827	4.80261	4.65216	4.78822	4.67795
76217_at	76217	9832	Jakmip2	janus kinase and microtubule interacting protein 2	GO:0003674: molecular_function, GO:0005575: cellular_component, GO:0008150: biological_process		3	3.7695	3.81757	3.69495	3.86688	3.80309	3.8452	3.96324	3.97627	3.8387	3.67684	3.897	3.70545
266815_at	266815		Mill1	MHC I like leukocyte 1	GO:0005515: protein binding, GO:0031362: anchored to external side of plasma membrane		3	3.67836	3.69206	3.60389	3.89491	3.6496	3.78746	3.93306	3.89179	3.88996	3.57124	3.92542	3.59493
226957_at	226957		Gm4850	THO complex 4 pseudogene			3	2.10093	2.36964	2.13314	2.33354	2.41108	2.24401	2.41509	2.46437	2.45455	2.15389	2.34848	2.22176
229214_at	229214	84109	Qrfpr	pyroglutamylated RFamide peptide receptor	GO:0004871: signal transducer activity, GO:0004930: G-protein coupled receptor activity, GO:0004983: neuropeptide Y receptor activity, GO:0005886: plasma membrane, GO:0007165: signal transduction, GO:0007186: G-protein coupled receptor signaling pathway, GO:0007218: neuropeptide signaling pathway, GO:0007268: synaptic transmission, GO:0016020: membrane, GO:0016021: integral to membrane		3	3.36087	3.68485	3.51032	3.77318	3.74286	3.64026	3.92267	3.85221	3.86129	3.36685	3.65623	3.34776
20646_at	20646	6638	Snrpn	small nuclear ribonucleoprotein N	GO:0003723: RNA binding, GO:0005634: nucleus, GO:0005685: U1 snRNP, GO:0005686: U2 snRNP, GO:0030529: ribonucleoprotein complex		3	4.50093	4.80943	4.49215	4.76218	4.67167	4.67167	4.89924	4.75005	4.89685	4.35487	4.77858	4.56475
68828_at	68828	81493	Sync	syncoilin	GO:0005198: structural molecule activity, GO:0005515: protein binding, GO:0005737: cytoplasm, GO:0005829: cytosol, GO:0005882: intermediate filament, GO:0030018: Z disc, GO:0031594: neuromuscular junction, GO:0042383: sarcolemma, GO:0045103: intermediate filament-based process		3	4.65494	4.88559	4.60243	4.88559	4.85204	4.80007	4.86075	4.93624	4.90358	4.49364	4.81182	4.76468
100502819_at	100502819		BC065403	cDNA sequence BC065403			3	3.66485	3.95039	3.76141	3.92573	3.51074	3.8816	4.07883	4.11762	4.17451	3.73048	3.7288	3.79497
100526556_at	100526556		Mir3091	microRNA 3091			3	6.74293	7.0023	6.94141	7.0017	6.82868	6.92172	7.45116	7.16006	7.3563	6.82449	7.13038	6.98535
14186_at	14186	2264	Fgfr4	fibroblast growth factor receptor 4	GO:0000166: nucleotide binding, GO:0001759: organ induction, GO:0004672: protein kinase activity, GO:0004713: protein tyrosine kinase activity, GO:0004714: transmembrane receptor protein tyrosine kinase activity, GO:0005007: fibroblast growth factor-activated receptor activity, GO:0005515: protein binding, GO:0005524: ATP binding, GO:0005634: nucleus, GO:0005737: cytoplasm, GO:0005768: endosome, …	04010: MAPK signaling pathway, 04144: Endocytosis, 04810: Regulation of actin cytoskeleton	3	4.05923	4.22364	4.18561	4.13548	4.24525	4.30115	4.44742	4.4173	4.39943	4.16305	4.18526	4.21697
100124453_at	100124453		Mir654	microRNA 654			3	3.7743	4.11314	4.03988	4.12005	4.04939	4.05627	4.65676	4.75484	4.54208	3.96005	4.1474	4.27964
66268_at	66268	84992	Pigyl	phosphatidylinositol glycan anchor biosynthesis, class Y-like	GO:0003674: molecular_function, GO:0005575: cellular_component, GO:0005783: endoplasmic reticulum, GO:0006506: GPI anchor biosynthetic process, GO:0008150: biological_process, GO:0016020: membrane, GO:0016021: integral to membrane	00563: Glycosylphosphatidylinositol(GPI)-anchor biosynthesis, 01100: Metabolic pathways	3	6.67216	6.91979	6.92336	6.88801	6.81639	6.96904	7.14242	7.15128	7.14981	6.92396	7.01732	6.96467
664799_at	664799	140690	Ctcfl	CCCTC-binding factor (zinc finger protein)-like	GO:0003676: nucleic acid binding, GO:0003677: DNA binding, GO:0005515: protein binding, GO:0005622: intracellular, GO:0005634: nucleus, GO:0005634: nucleus, GO:0005737: cytoplasm, GO:0005737: cytoplasm, GO:0006349: regulation of gene expression by genetic imprinting, GO:0006351: transcription, DNA-dependent, GO:0006355: regulation of transcription, DNA-dependent, GO:0008270: zinc ion binding, GO:…		3	4.09503	4.34533	4.60887	4.48398	4.37846	4.56667	4.56112	4.54423	4.59862	4.23359	4.3647	4.22842
14687_at	14687	2781	Gnaz	guanine nucleotide binding protein, alpha z subunit	GO:0000166: nucleotide binding, GO:0003924: GTPase activity, GO:0003924: GTPase activity, GO:0004871: signal transducer activity, GO:0005085: guanyl-nucleotide exchange factor activity, GO:0005525: GTP binding, GO:0005829: cytosol, GO:0005834: heterotrimeric G-protein complex, GO:0005834: heterotrimeric G-protein complex, GO:0005886: plasma membrane, GO:0006184: GTP catabolic process, GO:0007165:…	04730: Long-term depression	3	3.64819	3.87739	3.90553	3.88868	3.8579	4.01408	4.05982	4.08962	3.87547	3.58939	3.79413	3.71712
66328_at	66328	140856	1700010M22Rik	RIKEN cDNA 1700010M22 gene	GO:0003674: molecular_function, GO:0005575: cellular_component, GO:0008150: biological_process		3	2.36312	2.53174	2.88272	2.76571	2.63912	2.93709	3.10067	3.01413	2.66635	2.39645	2.47247	2.64867
71939_at	71939	80830	Apol6	apolipoprotein L 6	GO:0003674: molecular_function, GO:0005575: cellular_component, GO:0008150: biological_process		3	2.77603	2.90277	3.34639	3.19288	3.22524	2.961	3.42756	3.4758	3.15295	2.81921	3.18728	2.97127
69999_at	69999		1700027F09Rik	RIKEN cDNA 1700027F09 gene			3	1.56462	1.66303	1.79344	1.77954	1.69894	1.66438	1.9093	1.91861	1.76215	1.42985	1.73543	1.67751
226518_at	226518	23057	Nmnat2	nicotinamide nucleotide adenylyltransferase 2	GO:0000166: nucleotide binding, GO:0000309: nicotinamide-nucleotide adenylyltransferase activity, GO:0004515: nicotinate-nucleotide adenylyltransferase activity, GO:0005524: ATP binding, GO:0005634: nucleus, GO:0005737: cytoplasm, GO:0005770: late endosome, GO:0005794: Golgi apparatus, GO:0005794: Golgi apparatus, GO:0005802: trans-Golgi network, GO:0008152: metabolic process, GO:0009058: biosynt…	00760: Nicotinate and nicotinamide metabolism, 01100: Metabolic pathways	3	4.01484	3.93274	4.03251	4.0401	4.16721	4.0076	4.33941	4.1186	4.14711	4.11573	4.04544	3.93373
626534_at	626534		Gm6682	tubulin, alpha 1C pseudogene			3	8.96743	8.82134	8.9952	9.08517	9.03236	8.88813	9.27939	9.17191	9.24055	9.17403	9.01555	8.79955
100503969_at	100503969		1810008I18Rik	RIKEN cDNA 1810008I18 gene			3	3.77243	3.52762	3.87348	3.79676	3.84724	3.9905	4.2051	4.02022	4.02072	4.05261	3.83835	3.7166
13134_at	13134	1602	Dach1	dachshund 1 (Drosophila)	GO:0000122: negative regulation of transcription from RNA polymerase II promoter, GO:0000122: negative regulation of transcription from RNA polymerase II promoter, GO:0000122: negative regulation of transcription from RNA polymerase II promoter, GO:0000122: negative regulation of transcription from RNA polymerase II promoter, GO:0000166: nucleotide binding, GO:0001075: RNA polymerase II core prom…		3	3.19435	2.79516	2.96147	3.16812	3.135	3.14954	3.4749	3.16357	3.23402	3.16491	3.13741	3.00012
67268_at	67268	103910	Myl12a	myosin, light chain 12A, regulatory, non-sarcomeric	GO:0001725: stress fiber, GO:0005622: intracellular, GO:0008360: regulation of cell shape, GO:0016460: myosin II complex, GO:0030018: Z disc, GO:0035254: glutamate receptor binding, GO:0043234: protein complex, GO:0072661: protein targeting to plasma membrane	04510: Focal adhesion, 04530: Tight junction, 04670: Leukocyte transendothelial migration, 04810: Regulation of actin cytoskeleton	3	8.91203	8.62604	8.73504	8.85218	8.90173	8.80217	9.02271	8.87177	9.05431	8.91628	8.78588	8.68736
74646_at	74646	80176	Spsb1	splA/ryanodine receptor domain and SOCS box containing 1	GO:0005737: cytoplasm, GO:0035556: intracellular signal transduction		3	5.39801	5.53745	5.46626	5.48792	5.58121	5.58121	5.90619	5.56151	5.70362	5.68119	5.41364	5.29567
20965_at	20965	6854	Syn2	synapsin II	GO:0003824: catalytic activity, GO:0005524: ATP binding, GO:0005623: cell, GO:0005623: cell, GO:0007269: neurotransmitter secretion, GO:0007269: neurotransmitter secretion, GO:0008021: synaptic vesicle, GO:0008152: metabolic process, GO:0030054: cell junction, GO:0030672: synaptic vesicle membrane, GO:0045202: synapse, GO:0046983: protein dimerization activity		3	3.91323	3.92091	3.77929	3.91224	4.01358	4.08871	4.36416	4.05621	4.25934	4.03701	3.99292	3.87233
100503642_at	100503642		Gm19810	40S ribosomal protein S21-like			3	6.92737	6.92938	6.89158	7.04574	7.17506	7.15122	7.44216	7.18266	7.41104	7.24602	7.15565	6.88352
68079_at	68079	84306	Pdcd2l	programmed cell death 2-like	GO:0003674: molecular_function, GO:0005575: cellular_component, GO:0005737: cytoplasm, GO:0007049: cell cycle, GO:0008150: biological_process		3	7.88348	7.80823	7.92916	7.79353	7.76539	7.80578	8.3208	8.06551	8.08524	7.89982	7.85571	7.69819
241490_at	241490	129831	Rbm45	RNA binding motif protein 45	GO:0000166: nucleotide binding, GO:0003676: nucleic acid binding, GO:0003723: RNA binding, GO:0005634: nucleus, GO:0005737: cytoplasm, GO:0007275: multicellular organismal development, GO:0007399: nervous system development, GO:0008150: biological_process, GO:0030154: cell differentiation		3	8.67139	8.60162	8.69455	8.70557	8.63278	8.69523	8.91938	8.86419	8.83643	8.7934	8.69925	8.57074
74155_at	74155	54206	Errfi1	ERBB receptor feedback inhibitor 1	GO:0005515: protein binding, GO:0005634: nucleus, GO:0005737: cytoplasm, GO:0005737: cytoplasm, GO:0005829: cytosol, GO:0005886: plasma membrane, GO:0007175: negative regulation of epidermal growth factor-activated receptor activity, GO:0007175: negative regulation of epidermal growth factor-activated receptor activity, GO:0016020: membrane, GO:0019900: kinase binding, GO:0019901: protein kinase …		3	9.16182	9.09874	9.12829	8.86946	8.94425	8.95174	9.58084	9.6277	9.66488	9.33	9.18911	9.08594
76650_at	76650	140809	Srxn1	sulfiredoxin 1 homolog (S. cerevisiae)	GO:0000166: nucleotide binding, GO:0003677: DNA binding, GO:0005524: ATP binding, GO:0005737: cytoplasm, GO:0005829: cytosol, GO:0005829: cytosol, GO:0006979: response to oxidative stress, GO:0006979: response to oxidative stress, GO:0016209: antioxidant activity, GO:0016491: oxidoreductase activity, GO:0016667: oxidoreductase activity, acting on a sulfur group of donors, GO:0016667: oxidoreducta…		3	9.57051	9.38275	9.53301	9.46477	9.44169	9.37285	9.92839	9.78716	9.87595	9.66187	9.47441	9.5288
76792_at	76792	79794	2410131K14Rik	RIKEN cDNA 2410131K14 gene	GO:0003674: molecular_function, GO:0005575: cellular_component, GO:0005576: extracellular region, GO:0008150: biological_process		3	7.60031	7.63276	7.56697	7.57456	7.51982	7.50616	7.89916	7.97947	7.91353	7.55264	7.6725	7.58283
100042634_at	100042634		Gm3940	ribosomal protein L23A pseudogene	GO:0003674: molecular_function, GO:0005575: cellular_component, GO:0005840: ribosome, GO:0008150: biological_process, GO:0030529: ribonucleoprotein complex		3	6.98572	6.94415	6.90808	7.02929	6.88337	6.88585	7.12718	7.14537	7.15147	6.96073	7.00235	6.87309
217887_at	217887	122616	BC022687	cDNA sequence BC022687	GO:0003674: molecular_function, GO:0005575: cellular_component, GO:0008150: biological_process		3	5.37881	5.39076	5.28078	5.46626	5.35021	5.26153	5.67195	5.60195	5.52111	5.41201	5.3926	5.33734
76964_at	76964		2610028H24Rik	RIKEN cDNA 2610028H24 gene	GO:0003674: molecular_function, GO:0005575: cellular_component, GO:0008150: biological_process		3	4.74988	4.64938	4.54185	4.8088	4.74743	4.61905	4.93349	4.90922	4.81719	4.71355	4.77392	4.6346
386753_at	386753		Dbpht2	DNA binding protein with his-thr domain	GO:0003674: molecular_function, GO:0005575: cellular_component, GO:0008150: biological_process		3	2.75018	2.67032	2.71804	2.79721	2.81293	2.71989	3.16841	3.11874	3.04435	2.86105	2.96495	2.57433
18049_at	18049	4803	Ngf	nerve growth factor	GO:0005057: receptor signaling protein activity, GO:0005102: receptor binding, GO:0005163: nerve growth factor receptor binding, GO:0005576: extracellular region, GO:0005615: extracellular space, GO:0007422: peripheral nervous system development, GO:0007613: memory, GO:0008083: growth factor activity, GO:0008284: positive regulation of cell proliferation, GO:0008344: adult locomotory behavior, GO…	04010: MAPK signaling pathway, 04210: Apoptosis, 04722: Neurotrophin signaling pathway	3	3.94066	3.99966	4.10492	4.13808	4.2313	3.9832	4.60353	4.57447	4.3231	4.17307	4.36968	4.00614
227733_at	227733	138429	Pip5kl1	phosphatidylinositol-4-phosphate 5-kinase-like 1	GO:0000166: nucleotide binding, GO:0005515: protein binding, GO:0005524: ATP binding, GO:0005737: cytoplasm, GO:0016020: membrane, GO:0016301: kinase activity, GO:0016307: phosphatidylinositol phosphate kinase activity, GO:0016308: 1-phosphatidylinositol-4-phosphate 5-kinase activity, GO:0016310: phosphorylation, GO:0016740: transferase activity, GO:0042995: cell projection, GO:0046488: phosphati…	00562: Inositol phosphate metabolism, 01100: Metabolic pathways, 04144: Endocytosis	3	4.704	4.51042	4.40746	4.60522	4.76441	4.45522	4.91519	4.87424	4.96058	4.6653	4.65972	4.73012
670198_at	670198		Gm10734	predicted gene 10734			3	4.6829	4.68872	4.54916	4.8742	4.74212	4.61703	4.99711	5.02408	4.97839	4.8024	4.86337	4.78477
18292_at	18292	645832	Sebox	SEBOX homeobox	GO:0003677: DNA binding, GO:0003700: sequence-specific DNA binding transcription factor activity, GO:0005575: cellular_component, GO:0005634: nucleus, GO:0006351: transcription, DNA-dependent, GO:0006355: regulation of transcription, DNA-dependent, GO:0007275: multicellular organismal development, GO:0008150: biological_process, GO:0030154: cell differentiation, GO:0043565: sequence-specific DNA …		3	4.8259	4.88081	4.71802	4.92088	4.85292	4.75962	5.11171	5.19311	5.1582	5.03006	4.97255	4.98751
57742_at	57742		Abhd1	abhydrolase domain containing 1	GO:0003674: molecular_function, GO:0004091: carboxylesterase activity, GO:0005575: cellular_component, GO:0008150: biological_process, GO:0008152: metabolic process, GO:0016020: membrane, GO:0016021: integral to membrane, GO:0016787: hydrolase activity		3	7.96477	7.9734	7.87717	8.07075	8.04055	7.93142	8.29997	8.32446	8.27714	8.19444	8.0786	8.01342
208924_at	208924		A730045E13Rik	RIKEN cDNA A730045E13 gene	GO:0003674: molecular_function, GO:0005575: cellular_component, GO:0008150: biological_process		3	2.39062	2.13558	2.10222	2.28613	2.37107	2.4065	2.71241	2.54472	2.34747	2.13122	2.35171	2.34732
381651_at	381651	152816	Gm1045	predicted gene 1045	GO:0003674: molecular_function, GO:0005575: cellular_component, GO:0008150: biological_process		3	4.21678	4.02164	3.99077	4.24277	4.25424	4.15483	4.3188	4.36448	4.22861	4.04047	4.16796	4.13965
100526472_at	100526472		Mir3070a	microRNA 3070a			3	3.89539	3.32976	3.51935	3.9398	3.52955	3.79778	4.08562	3.82388	3.83366	3.41968	3.74269	3.53132
240121_at	240121	79187	Fsd1	fibronectin type 3 and SPRY domain-containing protein	GO:0005622: intracellular, GO:0005634: nucleus, GO:0005737: cytoplasm, GO:0005856: cytoskeleton, GO:0005874: microtubule, GO:0007049: cell cycle, GO:0007067: mitosis, GO:0051301: cell division		3	4.32335	3.96601	4.17672	4.29615	4.33045	4.65391	4.54942	4.44047	4.67911	4.03253	4.47295	4.34188
246316_at	246316	55203	Lgi2	leucine-rich repeat LGI family, member 2	GO:0003674: molecular_function, GO:0005575: cellular_component, GO:0005576: extracellular region, GO:0008150: biological_process		3	3.36677	3.1132	3.26365	3.27951	3.46885	3.49962	3.53432	3.47465	3.56466	3.25193	3.44536	3.26937
623924_at	623924		Gm6462	predicted gene 6462			3	1.99808	1.73943	1.93758	1.83509	1.8499	1.95857	2.22739	2.15389	2.22314	1.79424	1.98716	1.8291
216795_at	216795	7483	Wnt9a	wingless-type MMTV integration site 9A	GO:0000122: negative regulation of transcription from RNA polymerase II promoter, GO:0001664: G-protein coupled receptor binding, GO:0005102: receptor binding, GO:0005515: protein binding, GO:0005576: extracellular region, GO:0005578: proteinaceous extracellular matrix, GO:0005615: extracellular space, GO:0005886: plasma membrane, GO:0007275: multicellular organismal development, GO:0007492: endo…	04310: Wnt signaling pathway, 04340: Hedgehog signaling pathway, 04916: Melanogenesis, 05200: Pathways in cancer, 05217: Basal cell carcinoma	3	4.5666	4.28263	4.39564	4.39562	4.39564	4.63105	4.81072	4.54732	4.68904	4.30517	4.47042	4.40072
22063_at	22063	7220	Trpc1	transient receptor potential cation channel, subfamily C, member 1	GO:0005216: ion channel activity, GO:0005262: calcium channel activity, GO:0005515: protein binding, GO:0005737: cytoplasm, GO:0005886: plasma membrane, GO:0006810: transport, GO:0006811: ion transport, GO:0006816: calcium ion transport, GO:0015279: store-operated calcium channel activity, GO:0016020: membrane, GO:0016021: integral to membrane, GO:0016323: basolateral plasma membrane, GO:0030017:…	04020: Calcium signaling pathway, 04972: Pancreatic secretion	3	3.92168	3.87357	3.96361	3.96757	3.98769	4.12727	4.0962	4.29493	4.13321	4.00013	4.06827	4.08345
100504399_at	100504399		C130021I20Rik	Riken cDNA C130021I20 gene	GO:0003674: molecular_function, GO:0005575: cellular_component, GO:0008150: biological_process		3	3.92168	3.94298	4.10794	4.05461	4.1428	4.20736	4.34698	4.43733	4.27099	4.11164	4.16855	4.13136
16531_at	16531	3778	Kcnma1	potassium large conductance calcium-activated channel, subfamily M, alpha member 1	GO:0000166: nucleotide binding, GO:0001666: response to hypoxia, GO:0001666: response to hypoxia, GO:0003779: actin binding, GO:0005216: ion channel activity, GO:0005244: voltage-gated ion channel activity, GO:0005249: voltage-gated potassium channel activity, GO:0005249: voltage-gated potassium channel activity, GO:0005249: voltage-gated potassium channel activity, GO:0005267: potassium channel …	04270: Vascular smooth muscle contraction, 04970: Salivary secretion, 04972: Pancreatic secretion	3	2.60731	2.7011	2.74972	2.84008	2.88672	3.04268	2.97685	3.14793	2.91583	2.93306	2.93385	2.92985
387524_at	387524	223082	Znrf2	zinc and ring finger 2	GO:0003674: molecular_function, GO:0005575: cellular_component, GO:0005764: lysosome, GO:0005768: endosome, GO:0005886: plasma membrane, GO:0008150: biological_process, GO:0008152: metabolic process, GO:0008270: zinc ion binding, GO:0016020: membrane, GO:0016874: ligase activity, GO:0030054: cell junction, GO:0045202: synapse, GO:0046872: metal ion binding		3	8.46138	8.44607	8.40148	8.51831	8.53247	8.6396	8.63884	8.78546	8.67159	8.62035	8.55473	8.48517
330369_at	330369	150726	Fbxo41	F-box protein 41	GO:0003674: molecular_function, GO:0005575: cellular_component, GO:0005622: intracellular, GO:0008150: biological_process, GO:0008270: zinc ion binding		3	4.19096	4.2292	4.1475	4.21555	4.26921	4.39539	4.35933	4.42673	4.46891	4.36887	4.16776	4.20799
20675_at	20675	6658	Sox3	SRY-box containing gene 3	GO:0000122: negative regulation of transcription from RNA polymerase II promoter, GO:0000979: RNA polymerase II core promoter sequence-specific DNA binding, GO:0001106: RNA polymerase II transcription corepressor activity, GO:0003677: DNA binding, GO:0005634: nucleus, GO:0006351: transcription, DNA-dependent, GO:0006355: regulation of transcription, DNA-dependent, GO:0007275: multicellular organi…		3	5.08755	5.15555	5.03409	5.2427	5.23014	5.32106	5.29265	5.43777	5.49119	5.31497	5.29209	5.31113
69895_at	69895		Snhg8	small nucleolar RNA host gene 8	GO:0003674: molecular_function, GO:0005575: cellular_component, GO:0008150: biological_process		3	6.14311	6.23796	5.99526	6.34685	6.25198	6.59365	6.50376	6.59059	6.62215	6.40665	6.32527	6.3872
630663_at	630663		Gm7040	predicted gene 7040			3	4.57476	4.74921	4.68648	4.9173	5.1073	5.24741	5.26656	5.38278	5.37118	5.00403	5.00136	5.15317
23802_at	23802	267	Amfr	autocrine motility factor receptor	GO:0000166: nucleotide binding, GO:0000209: protein polyubiquitination, GO:0004842: ubiquitin-protein ligase activity, GO:0004872: receptor activity, GO:0005515: protein binding, GO:0005634: nucleus, GO:0005737: cytoplasm, GO:0005783: endoplasmic reticulum, GO:0005887: integral to plasma membrane, GO:0006511: ubiquitin-dependent protein catabolic process, GO:0008152: metabolic process, GO:0008270…	04141: Protein processing in endoplasmic reticulum	3	10.1053	10.0557	10.03	10.0569	10.0867	10.1914	10.4199	10.3704	10.4194	10.3356	10.2061	10.2224
18002_at	18002	4738	Nedd8	neural precursor cell expressed, developmentally down-regulated gene 8	GO:0005515: protein binding, GO:0005634: nucleus, GO:0005634: nucleus, GO:0005634: nucleus, GO:0006357: regulation of transcription from RNA polymerase II promoter, GO:0008104: protein localization, GO:0014070: response to organic cyclic compound, GO:0031625: ubiquitin protein ligase binding, GO:0045116: protein neddylation, GO:0045116: protein neddylation, GO:0045116: protein neddylation		3	9.64663	9.58911	9.61038	9.67178	9.67516	9.72966	9.88256	9.85082	9.86309	9.77764	9.73603	9.72546
70225_at	70225	53938	Ppil3	peptidylprolyl isomerase (cyclophilin)-like 3	GO:0000413: protein peptidyl-prolyl isomerization, GO:0003755: peptidyl-prolyl cis-trans isomerase activity, GO:0005681: spliceosomal complex, GO:0006397: mRNA processing, GO:0006457: protein folding, GO:0008380: RNA splicing, GO:0016853: isomerase activity, GO:0071013: catalytic step 2 spliceosome		3	8.71783	8.70497	8.74222	8.80482	8.80172	8.81453	9.06706	8.95751	8.98961	8.94674	8.8799	8.88971
53608_at	53608	9064	Map3k6	mitogen-activated protein kinase kinase kinase 6	GO:0000165: MAPK cascade, GO:0000166: nucleotide binding, GO:0000186: activation of MAPKK activity, GO:0000287: magnesium ion binding, GO:0004672: protein kinase activity, GO:0004674: protein serine/threonine kinase activity, GO:0004709: MAP kinase kinase kinase activity, GO:0005515: protein binding, GO:0005524: ATP binding, GO:0006468: protein phosphorylation, GO:0016301: kinase activity, GO:001…	04010: MAPK signaling pathway	3	4.60438	4.61696	4.56447	4.71168	4.69085	4.83067	5.10466	4.94671	4.96167	4.98203	4.71977	4.82117
14230_at	14230	60681	Fkbp10	FK506 binding protein 10	GO:0000413: protein peptidyl-prolyl isomerization, GO:0003755: peptidyl-prolyl cis-trans isomerase activity, GO:0005509: calcium ion binding, GO:0005515: protein binding, GO:0005528: FK506 binding, GO:0005783: endoplasmic reticulum, GO:0006457: protein folding, GO:0016020: membrane, GO:0016853: isomerase activity, GO:0018208: peptidyl-proline modification		3	4.95653	4.98457	4.91824	4.99541	5.02943	5.16021	5.22655	5.16437	5.14769	5.1495	5.08703	5.06086
328795_at	328795	53347	Ubash3a	ubiquitin associated and SH3 domain containing, A	GO:0001817: regulation of cytokine production, GO:0005634: nucleus, GO:0005737: cytoplasm, GO:0005829: cytosol, GO:0050860: negative regulation of T cell receptor signaling pathway		3	2.5185	2.622	2.643	2.55362	2.55962	2.76863	2.88556	2.83774	2.89417	2.69643	2.6135	2.68598
19400_at	19400	5913	Rapsn	receptor-associated protein of the synapse	GO:0005737: cytoplasm, GO:0005794: Golgi apparatus, GO:0005856: cytoskeleton, GO:0005886: plasma membrane, GO:0005886: plasma membrane, GO:0007268: synaptic transmission, GO:0007271: synaptic transmission, cholinergic, GO:0008270: zinc ion binding, GO:0016020: membrane, GO:0030054: cell junction, GO:0031594: neuromuscular junction, GO:0033130: acetylcholine receptor binding, GO:0033130: acetylcho…		3	4.16993	4.05837	4.08863	3.82893	3.9267	4.33878	4.7569	4.72601	4.65726	4.32661	4.14593	4.36106
78335_at	78335		2810030D12Rik	RIKEN cDNA 2810030D12 gene			3	2.97948	3.22804	3.07847	3.09427	3.15871	3.26216	3.63906	3.63642	3.51419	3.3977	2.95861	3.31557
17436_at	17436	4199	Me1	malic enzyme 1, NADP(+)-dependent, cytosolic	GO:0000166: nucleotide binding, GO:0004470: malic enzyme activity, GO:0004470: malic enzyme activity, GO:0004471: malate dehydrogenase (decarboxylating) activity, GO:0004473: malate dehydrogenase (oxaloacetate-decarboxylating) (NADP+) activity, GO:0004473: malate dehydrogenase (oxaloacetate-decarboxylating) (NADP+) activity, GO:0004473: malate dehydrogenase (oxaloacetate-decarboxylating) (NADP+) …	00620: Pyruvate metabolism, 01100: Metabolic pathways, 03320: PPAR signaling pathway	3	8.19578	8.24922	8.24059	8.36428	8.31824	8.23102	8.42924	8.43561	8.60068	8.2597	8.26413	8.45841
20643_at	20643		Snrpe	small nuclear ribonucleoprotein E	GO:0003723: RNA binding, GO:0005634: nucleus, GO:0005681: spliceosomal complex, GO:0005683: U7 snRNP, GO:0005689: U12-type spliceosomal complex, GO:0006397: mRNA processing, GO:0008380: RNA splicing, GO:0030529: ribonucleoprotein complex, GO:0071013: catalytic step 2 spliceosome	03040: Spliceosome	3	9.96281	10.0342	9.99606	10.1797	10.1431	10.085	10.2124	10.2166	10.2649	10.1112	10.0954	10.2449
75777_at	75777	153657	Ttc23l	tetratricopeptide repeat domain 23-like	GO:0003674: molecular_function, GO:0005575: cellular_component, GO:0008150: biological_process		3	2.49342	2.23146	2.3655	2.6661	2.56229	2.55365	2.6106	2.7216	2.86242	2.53814	2.38941	2.83768
18072_at	18072	4808	Nhlh2	nescient helix loop helix 2	GO:0001102: RNA polymerase II activating transcription factor binding, GO:0007617: mating behavior, GO:0042698: ovulation cycle		3	3.40728	3.19288	3.19052	3.3802	3.28502	3.40306	3.54902	3.53965	3.67766	3.43003	3.36973	3.5263
14470_at	14470	10567	Rabac1	Rab acceptor 1 (prenylated)	GO:0005515: protein binding, GO:0005737: cytoplasm, GO:0005794: Golgi apparatus, GO:0005886: plasma membrane, GO:0008022: protein C-terminus binding, GO:0016020: membrane, GO:0016021: integral to membrane, GO:0030054: cell junction, GO:0031410: cytoplasmic vesicle, GO:0042802: identical protein binding, GO:0045202: synapse, GO:0070064: proline-rich region binding		3	8.63637	8.36574	8.52495	8.55793	8.56729	8.65162	8.87056	8.90481	8.97068	8.68983	8.65833	8.87995
67905_at	67905	132160	Ppm1m	protein phosphatase 1M	GO:0003824: catalytic activity, GO:0004721: phosphoprotein phosphatase activity, GO:0005634: nucleus, GO:0006470: protein dephosphorylation, GO:0008152: metabolic process, GO:0008420: CTD phosphatase activity, GO:0016787: hydrolase activity, GO:0030145: manganese ion binding, GO:0046872: metal ion binding		3	7.77012	7.74229	7.68156	7.79819	7.79469	7.80774	7.97071	7.95963	7.95083	7.83426	7.85619	7.92969
235587_at	235587	10039	Parp3	poly (ADP-ribose) polymerase family, member 3	GO:0003674: molecular_function, GO:0005575: cellular_component, GO:0008150: biological_process, GO:0008152: metabolic process, GO:0016740: transferase activity	03410: Base excision repair	3	6.54187	6.36754	6.39675	6.66475	6.54665	6.58508	6.97438	7.00352	6.82646	6.74463	6.70282	6.94521
27208_at	27208		Snord33	small nucleolar RNA, C/D box 33	GO:0003674: molecular_function, GO:0005575: cellular_component, GO:0008150: biological_process		3	9.20213	9.09169	8.88164	9.36569	9.11472	9.47777	9.71416	9.71465	9.80407	9.47514	9.35948	9.81009
64661_at	64661	388533	Krtdap	keratinocyte differentiation associated protein	GO:0005576: extracellular region, GO:0008544: epidermis development, GO:0030154: cell differentiation		3	3.56413	3.49214	3.4658	3.60862	3.43085	3.57387	3.80699	3.82177	3.84731	3.53205	3.58843	3.76589
69329_at	69329	154313	1700003M02Rik	RIKEN cDNA 1700003M02 gene	GO:0003674: molecular_function, GO:0005575: cellular_component, GO:0008150: biological_process		3	3.05438	3.00154	3.09165	3.2587	3.03841	3.13794	3.45573	3.60605	3.58086	3.17113	3.11493	3.55981
53620_at	53620	10791	Vamp5	vesicle-associated membrane protein 5	GO:0005794: Golgi apparatus, GO:0005802: trans-Golgi network, GO:0005886: plasma membrane, GO:0005886: plasma membrane, GO:0005887: integral to plasma membrane, GO:0007275: multicellular organismal development, GO:0007517: muscle organ development, GO:0007519: skeletal muscle tissue development, GO:0016020: membrane, GO:0016021: integral to membrane, GO:0016192: vesicle-mediated transport, GO:003…	04130: SNARE interactions in vesicular transport	3	5.55503	5.2931	5.30391	5.47745	5.48407	5.45852	6.00206	6.08447	5.95004	5.52518	5.3529	5.72501
259123_at	259123		Olfr632	olfactory receptor 632	GO:0004984: olfactory receptor activity, GO:0007186: G-protein coupled receptor signaling pathway, GO:0007608: sensory perception of smell, GO:0016021: integral to membrane, GO:0050911: detection of chemical stimulus involved in sensory perception of smell	04740: Olfactory transduction	3	3.24574	3.10078	3.04104	3.3999	3.24993	3.47454	3.66658	3.65044	3.28168	3.09961	3.17895	3.6467
66824_at	66824	29108	Pycard	PYD and CARD domain containing	GO:0002020: protease binding, GO:0005515: protein binding, GO:0005576: extracellular region, GO:0005622: intracellular, GO:0005737: cytoplasm, GO:0005829: cytosol, GO:0006915: apoptotic process, GO:0006917: induction of apoptosis, GO:0006919: activation of cysteine-type endopeptidase activity involved in apoptotic process, GO:0006954: inflammatory response, GO:0016505: apoptotic protease activato…	04621: NOD-like receptor signaling pathway, 04623: Cytosolic DNA-sensing pathway	3	5.14876	5.05726	4.99365	5.26526	5.14257	5.4686	5.55595	5.47718	5.30284	5.21312	5.13068	5.36498
76509_at	76509	349633	1600029D21Rik	RIKEN cDNA 1600029D21 gene	GO:0009897: external side of plasma membrane, GO:0016020: membrane, GO:0016021: integral to membrane		3	4.87785	4.90332	4.93663	5.07464	5.18528	5.07332	5.49388	5.48234	5.26129	5.20607	5.14988	5.27079
381759_at	381759	494551	Wee2	WEE1 homolog 2 (S. pombe)	GO:0000166: nucleotide binding, GO:0000287: magnesium ion binding, GO:0004672: protein kinase activity, GO:0004674: protein serine/threonine kinase activity, GO:0004713: protein tyrosine kinase activity, GO:0004715: non-membrane spanning protein tyrosine kinase activity, GO:0005524: ATP binding, GO:0005634: nucleus, GO:0005634: nucleus, GO:0005737: cytoplasm, GO:0005737: cytoplasm, GO:0005813: ce…	04110: Cell cycle	3	2.71115	2.75955	2.78954	3.04943	2.9674	2.97805	3.19514	3.14691	2.98903	3.04047	2.89706	3.03904
214593_at	214593	50506	Duox2	dual oxidase 2	GO:0005509: calcium ion binding, GO:0009566: fertilization, GO:0009615: response to virus, GO:0016020: membrane, GO:0016021: integral to membrane, GO:0016174: NAD(P)H oxidase activity, GO:0016491: oxidoreductase activity, GO:0019221: cytokine-mediated signaling pathway, GO:0030282: bone mineralization, GO:0030878: thyroid gland development, GO:0035264: multicellular organism growth, GO:0042403: t…		3	3.73471	3.49293	3.29	4.05929	3.78671	3.72324	4.29993	4.10981	3.91542	3.95692	3.8595	4.00595
108899_at	108899	65998	2700081O15Rik	RIKEN cDNA 2700081O15 gene	GO:0003674: molecular_function, GO:0005575: cellular_component, GO:0005622: intracellular, GO:0008150: biological_process, GO:0008270: zinc ion binding		3	6.12322	6.19961	6.05594	6.02808	6.09039	6.11853	6.76849	6.49649	6.60039	6.23463	6.40307	6.29065
56075_at	56075	23590	Pdss1	prenyl (solanesyl) diphosphate synthase, subunit 1	GO:0000010: trans-hexaprenyltranstransferase activity, GO:0005739: mitochondrion, GO:0006744: ubiquinone biosynthetic process, GO:0006744: ubiquinone biosynthetic process, GO:0008152: metabolic process, GO:0008299: isoprenoid biosynthetic process, GO:0008299: isoprenoid biosynthetic process, GO:0016740: transferase activity, GO:0046872: metal ion binding, GO:0046982: protein heterodimerization ac…	00900: Terpenoid backbone biosynthesis	3	8.18031	8.19031	8.18122	8.20418	8.13137	8.21043	8.59427	8.49174	8.52816	8.31611	8.38159	8.3395
666169_at	666169		Gm7963	predicted gene 7963	GO:0003674: molecular_function, GO:0005575: cellular_component, GO:0008150: biological_process		3	2.42513	2.47905	2.25795	2.45194	2.61473	2.60678	3.00369	3.01261	3.18417	2.58216	2.7229	2.71373
71970_at	71970	58486	2410018M08Rik	RIKEN cDNA 2410018M08 gene	GO:0003674: molecular_function, GO:0005739: mitochondrion, GO:0008150: biological_process		3	5.42628	5.50313	5.32394	5.4992	5.44535	5.63501	5.98712	6.04218	6.17655	5.68134	5.7466	5.57301
70078_at	70078	51406	Nol7	nucleolar protein 7	GO:0003674: molecular_function, GO:0005634: nucleus, GO:0005730: nucleolus, GO:0005739: mitochondrion, GO:0008150: biological_process		3	8.83804	8.79793	8.80696	8.87633	8.91626	8.77817	9.18623	9.09808	9.06967	8.95858	8.94519	9.00063
74277_at	74277	26511	Chic2	cysteine-rich hydrophobic domain 2	GO:0003674: molecular_function, GO:0005622: intracellular, GO:0005794: Golgi apparatus, GO:0005798: Golgi-associated vesicle, GO:0005886: plasma membrane, GO:0006893: Golgi to plasma membrane transport, GO:0016020: membrane		3	9.87261	9.90074	9.90518	9.9537	9.92598	9.8523	10.2366	10.1574	10.1273	10.0024	10.0619	9.97011
14582_at	14582	8328	Gfi1b	growth factor independent 1B	GO:0001085: RNA polymerase II transcription factor binding, GO:0003676: nucleic acid binding, GO:0003677: DNA binding, GO:0005622: intracellular, GO:0005634: nucleus, GO:0005667: transcription factor complex, GO:0006351: transcription, DNA-dependent, GO:0006355: regulation of transcription, DNA-dependent, GO:0007275: multicellular organismal development, GO:0008270: zinc ion binding, GO:0016363: …		3	5.35665	5.29128	5.36278	5.57634	5.54866	5.50623	5.99495	5.78468	5.82034	5.52288	5.73535	5.69779
19183_at	19183	29893	Psmc3ip	proteasome (prosome, macropain) 26S subunit, ATPase 3, interacting protein	GO:0000502: proteasome complex, GO:0003677: DNA binding, GO:0005634: nucleus, GO:0006310: DNA recombination, GO:0007126: meiosis, GO:0030331: estrogen receptor binding, GO:0030374: ligand-dependent nuclear receptor transcription coactivator activity, GO:0035259: glucocorticoid receptor binding, GO:0042803: protein homodimerization activity, GO:0045944: positive regulation of transcription from RN…		3	6.95747	6.98754	6.94461	7.0794	7.07862	7.01232	7.26257	7.29855	7.36109	7.21311	7.1311	7.20497
114713_at	114713	5922	Rasa2	RAS p21 protein activator 2	GO:0005096: GTPase activator activity, GO:0005099: Ras GTPase activator activity, GO:0005099: Ras GTPase activator activity, GO:0005737: cytoplasm, GO:0031235: intrinsic to internal side of plasma membrane, GO:0032320: positive regulation of Ras GTPase activity, GO:0032320: positive regulation of Ras GTPase activity, GO:0043231: intracellular membrane-bounded organelle, GO:0046580: negative regul…	04010: MAPK signaling pathway	3	7.67328	7.66602	7.67636	7.7792	7.77651	7.74202	7.96984	7.98561	8.06912	7.87246	7.90263	7.99605
17319_at	17319	4282	Mif	macrophage migration inhibitory factor	GO:0001516: prostaglandin biosynthetic process, GO:0001934: positive regulation of protein phosphorylation, GO:0002035: brain renin-angiotensin system, GO:0002675: positive regulation of acute inflammatory response, GO:0002821: positive regulation of adaptive immune response, GO:0002906: negative regulation of mature B cell apoptotic process, GO:0004167: dopachrome isomerase activity, GO:0005102:…	00350: Tyrosine metabolism, 00360: Phenylalanine metabolism	3	8.68426	8.53817	8.66573	8.72443	8.67157	8.78693	9.16826	9.19175	9.45567	9.07129	8.93686	9.09706
18570_at	18570	10016	Pdcd6	programmed cell death 6	GO:0005509: calcium ion binding, GO:0005515: protein binding, GO:0005634: nucleus, GO:0005737: cytoplasm, GO:0005737: cytoplasm, GO:0005783: endoplasmic reticulum, GO:0006886: intracellular protein transport, GO:0006915: apoptotic process, GO:0006919: activation of cysteine-type endopeptidase activity involved in apoptotic process, GO:0016020: membrane, GO:0031410: cytoplasmic vesicle, GO:0033554…		3	9.23607	9.17189	9.25829	9.2682	9.34474	9.35974	9.53822	9.49864	9.58644	9.41429	9.47582	9.50349
217874_at	217874	647286	BC048943	cDNA sequence BC048943	GO:0003674: molecular_function, GO:0005575: cellular_component, GO:0008150: biological_process		3	3.30653	3.01414	2.87381	3.30155	3.5074	3.32158	4.43744	3.99987	4.50407	3.88178	4.30116	3.8329
20054_at	20054	6209	Rps15	ribosomal protein S15	GO:0000028: ribosomal small subunit assembly, GO:0000056: ribosomal small subunit export from nucleus, GO:0003723: RNA binding, GO:0003735: structural constituent of ribosome, GO:0005515: protein binding, GO:0005840: ribosome, GO:0006364: rRNA processing, GO:0006412: translation, GO:0015935: small ribosomal subunit, GO:0022627: cytosolic small ribosomal subunit, GO:0030529: ribonucleoprotein comp…	03010: Ribosome	3	6.38443	6.2576	6.18477	6.39334	6.50828	6.5413	7.02453	6.71417	7.09212	6.79963	6.70126	6.81628
67655_at	67655	9150	Ctdp1	CTD (carboxy-terminal domain, RNA polymerase II, polypeptide A) phosphatase, subunit 1	GO:0004721: phosphoprotein phosphatase activity, GO:0005515: protein binding, GO:0005634: nucleus, GO:0008152: metabolic process, GO:0008420: CTD phosphatase activity, GO:0015629: actin cytoskeleton, GO:0016311: dephosphorylation, GO:0016311: dephosphorylation, GO:0016787: hydrolase activity		3	7.69953	7.70447	7.67651	7.75462	7.74716	7.82448	8.13585	8.12001	8.00117	7.99506	7.9191	7.93054
244954_at	244954	167681	Prss35	protease, serine, 35	GO:0003824: catalytic activity, GO:0004252: serine-type endopeptidase activity, GO:0005576: extracellular region, GO:0005739: mitochondrion, GO:0006508: proteolysis		3	3.91335	4.12103	4.11749	4.12902	4.10017	4.35725	5.37951	5.51729	5.08401	5.016	4.6633	5.23826
226419_at	226419	8444	Dyrk3	dual-specificity tyrosine-(Y)-phosphorylation regulated kinase 3	GO:0000166: nucleotide binding, GO:0000287: magnesium ion binding, GO:0000287: magnesium ion binding, GO:0004672: protein kinase activity, GO:0004672: protein kinase activity, GO:0004674: protein serine/threonine kinase activity, GO:0004712: protein serine/threonine/tyrosine kinase activity, GO:0004713: protein tyrosine kinase activity, GO:0005515: protein binding, GO:0005524: ATP binding, GO:000…		3	7.1636	7.1636	7.16654	7.35768	7.1541	7.29148	8.09762	7.99124	7.97249	7.87745	7.58854	7.84628
72640_at	72640	92312	Mex3a	mex3 homolog A (C. elegans)	GO:0003674: molecular_function, GO:0005575: cellular_component, GO:0008150: biological_process, GO:0046872: metal ion binding		3	5.47483	5.33811	5.44209	5.48149	5.55839	5.49892	5.86602	5.96859	5.85778	5.6864	5.7097	5.83829
108153_at	108153	11173	Adamts7	a disintegrin-like and metallopeptidase (reprolysin type) with thrombospondin type 1 motif, 7	GO:0004222: metalloendopeptidase activity, GO:0005576: extracellular region, GO:0005578: proteinaceous extracellular matrix, GO:0006508: proteolysis, GO:0008152: metabolic process, GO:0008233: peptidase activity, GO:0008237: metallopeptidase activity, GO:0008270: zinc ion binding, GO:0009986: cell surface, GO:0016787: hydrolase activity, GO:0031012: extracellular matrix, GO:0046872: metal ion bin…		3	4.54996	4.08054	4.27438	4.06679	4.67875	4.41409	5.86532	5.96714	5.80032	5.42036	5.46722	5.31944
15364_at	15364		Hmga2	high mobility group AT-hook 2	GO:0000122: negative regulation of transcription from RNA polymerase II promoter, GO:0000228: nuclear chromosome, GO:0000785: chromatin, GO:0000975: regulatory region DNA binding, GO:0001047: core promoter binding, GO:0001071: nucleic acid binding transcription factor activity, GO:0001077: RNA polymerase II core promoter proximal region sequence-specific DNA binding transcription factor activity …		3	9.02658	8.94792	8.99722	9.03458	9.03138	9.00922	9.5532	9.53418	9.57486	9.41681	9.32714	9.44651
27015_at	27015	51426	Polk	polymerase (DNA directed), kappa	GO:0003677: DNA binding, GO:0003684: damaged DNA binding, GO:0003887: DNA-directed DNA polymerase activity, GO:0005634: nucleus, GO:0006260: DNA replication, GO:0006281: DNA repair, GO:0006297: nucleotide-excision repair, DNA gap filling, GO:0006974: response to DNA damage stimulus, GO:0016740: transferase activity, GO:0016779: nucleotidyltransferase activity, GO:0046872: metal ion binding		3	7.84637	7.67654	7.85424	7.80346	7.75236	7.77702	8.88762	8.79727	8.90435	8.62458	8.60362	8.61283
16372_at	16372	153572	Irx2	Iroquois related homeobox 2 (Drosophila)	GO:0003677: DNA binding, GO:0003700: sequence-specific DNA binding transcription factor activity, GO:0005634: nucleus, GO:0006355: regulation of transcription, DNA-dependent, GO:0043565: sequence-specific DNA binding		3	8.34858	8.26877	8.30251	8.36671	8.28322	8.25385	9.27293	9.26472	9.28217	9.129	8.98549	9.10782
107869_at	107869	1491	Cth	cystathionase (cystathionine gamma-lyase)	GO:0003824: catalytic activity, GO:0004121: cystathionine beta-lyase activity, GO:0004123: cystathionine gamma-lyase activity, GO:0004123: cystathionine gamma-lyase activity, GO:0005515: protein binding, GO:0005516: calmodulin binding, GO:0005634: nucleus, GO:0005737: cytoplasm, GO:0006520: cellular amino acid metabolic process, GO:0006749: glutathione metabolic process, GO:0006916: anti-apoptosi…	00260: Glycine, serine and threonine metabolism, 00270: Cysteine and methionine metabolism, 00450: Selenocompound metabolism, 00910: Nitrogen metabolism, 01100: Metabolic pathways	3	5.33195	5.39494	5.27691	5.50181	5.35269	5.43644	6.83418	6.80465	6.93148	6.49656	6.48248	6.63819
14600_at	14600	2690	Ghr	growth hormone receptor	GO:0000187: activation of MAPK activity, GO:0000255: allantoin metabolic process, GO:0004896: cytokine receptor activity, GO:0004903: growth hormone receptor activity, GO:0004903: growth hormone receptor activity, GO:0005515: protein binding, GO:0005576: extracellular region, GO:0005615: extracellular space, GO:0005634: nucleus, GO:0005634: nucleus, GO:0005737: cytoplasm, GO:0005739: mitochondrio…	04060: Cytokine-cytokine receptor interaction, 04080: Neuroactive ligand-receptor interaction, 04630: Jak-STAT signaling pathway	3	2.90732	3.1818	3.06086	3.3292	3.07985	2.95694	8.02409	8.31529	7.9388	7.03709	7.13078	7.17635
65969_at	65969	8029	Cubn	cubilin (intrinsic factor-cobalamin receptor)	GO:0001701: in utero embryonic development, GO:0004872: receptor activity, GO:0004872: receptor activity, GO:0005509: calcium ion binding, GO:0005515: protein binding, GO:0005737: cytoplasm, GO:0005764: lysosome, GO:0005768: endosome, GO:0005783: endoplasmic reticulum, GO:0005794: Golgi apparatus, GO:0005903: brush border, GO:0005905: coated pit, GO:0006629: lipid metabolic process, GO:0006810: t…	04977: Vitamin digestion and absorption	3	3.55788	3.82111	3.79013	3.68194	3.73569	3.67364	6.30671	6.20725	6.33087	5.51544	5.53803	5.59051
83921_at	83921	23670	Tmem2	transmembrane protein 2	GO:0003674: molecular_function, GO:0005575: cellular_component, GO:0007275: multicellular organismal development, GO:0008150: biological_process, GO:0016020: membrane, GO:0016021: integral to membrane		3	5.5824	5.74147	5.47524	5.34522	5.45716	5.40321	8.13232	8.36552	8.21337	7.44977	7.5485	7.65527
30963_at	30963	9200	Ptpla	protein tyrosine phosphatase-like (proline instead of catalytic arginine), member a	GO:0003674: molecular_function, GO:0005575: cellular_component, GO:0005783: endoplasmic reticulum, GO:0006633: fatty acid biosynthetic process, GO:0007275: multicellular organismal development, GO:0008150: biological_process, GO:0008610: lipid biosynthetic process, GO:0016020: membrane, GO:0016021: integral to membrane, GO:0016829: lyase activity		3	3.68063	3.50123	3.66555	3.35413	3.53146	3.63098	5.8326	5.77872	5.82915	5.3781	5.26576	5.11731
18415_at	18415	22824	Hspa4l	heat shock protein 4 like	GO:0000166: nucleotide binding, GO:0005524: ATP binding, GO:0005634: nucleus, GO:0005737: cytoplasm, GO:0006457: protein folding, GO:0006950: response to stress, GO:0006986: response to unfolded protein	04141: Protein processing in endoplasmic reticulum	3	7.49895	7.53632	7.46983	7.41039	7.64805	7.46831	9.1687	9.16218	9.20943	8.96246	8.83995	8.92083
66497_at	66497	84319	2610528E23Rik	RIKEN cDNA 2610528E23 gene	GO:0003674: molecular_function, GO:0003676: nucleic acid binding, GO:0005524: ATP binding, GO:0005575: cellular_component, GO:0006200: ATP catabolic process, GO:0008026: ATP-dependent helicase activity, GO:0008150: biological_process		3	9.11886	9.11765	9.13531	9.21658	9.22204	9.36128	9.81759	9.94157	9.90943	9.76441	9.78049	9.74347
268977_at	268977	4052	Ltbp1	latent transforming growth factor beta binding protein 1	GO:0005509: calcium ion binding, GO:0005576: extracellular region, GO:0005578: proteinaceous extracellular matrix, GO:0007179: transforming growth factor beta receptor signaling pathway, GO:0019838: growth factor binding	04350: TGF-beta signaling pathway	3	4.55085	4.46346	4.32113	4.52101	4.36065	4.89961	6.08422	6.33052	6.30488	5.87226	5.78388	6.04751
234577_at	234577	221184	Cpne2	copine II	GO:0003674: molecular_function, GO:0005575: cellular_component, GO:0008150: biological_process		3	8.49052	8.32938	8.35567	8.46789	8.57872	8.49572	9.56982	9.41698	9.52684	9.32153	9.33119	9.32847
240672_at	240672	1847	Dusp5	dual specificity phosphatase 5	GO:0000188: inactivation of MAPK activity, GO:0000188: inactivation of MAPK activity, GO:0001706: endoderm formation, GO:0004721: phosphoprotein phosphatase activity, GO:0004725: protein tyrosine phosphatase activity, GO:0005654: nucleoplasm, GO:0006470: protein dephosphorylation, GO:0008152: metabolic process, GO:0016311: dephosphorylation, GO:0016787: hydrolase activity, GO:0017017: MAP kinase …	04010: MAPK signaling pathway	3	6.52002	6.4243	6.37059	6.74145	6.68436	6.62859	8.47736	8.38032	8.45221	8.15778	8.17186	8.06517
111241_at	111241	3159	Hmga1-rs1	high mobility group AT-hook I, related sequence 1			3	11.9554	11.8774	11.8843	11.9953	12.0009	11.9777	12.5307	12.4823	12.4204	12.402	12.357	12.3047
66441_at	66441	55110	Magohb	mago-nashi homolog B (Drosophila)	GO:0003674: molecular_function, GO:0003723: RNA binding, GO:0005575: cellular_component, GO:0005634: nucleus, GO:0006397: mRNA processing, GO:0006810: transport, GO:0008150: biological_process, GO:0008380: RNA splicing, GO:0051028: mRNA transport	03013: RNA transport, 03015: mRNA surveillance pathway, 03040: Spliceosome	3	5.06654	4.92608	4.95149	4.90902	4.9896	5.02328	5.85757	5.91824	5.84886	5.56823	5.66702	5.44879
93683_at	93683	26035	Glce	glucuronyl C5-epimerase	GO:0005794: Golgi apparatus, GO:0006024: glycosaminoglycan biosynthetic process, GO:0015012: heparan sulfate proteoglycan biosynthetic process, GO:0015012: heparan sulfate proteoglycan biosynthetic process, GO:0016020: membrane, GO:0016021: integral to membrane, GO:0016853: isomerase activity, GO:0016857: racemase and epimerase activity, acting on carbohydrates and derivatives, GO:0016857: racema…	00534: Glycosaminoglycan biosynthesis - heparan sulfate, 01100: Metabolic pathways	3	8.44003	8.48935	8.52603	8.49766	8.46577	8.53269	9.08247	9.0523	9.08487	8.88717	8.90717	8.83742
71602_at	71602	4643	Myo1e	myosin IE	GO:0000166: nucleotide binding, GO:0001570: vasculogenesis, GO:0001701: in utero embryonic development, GO:0001822: kidney development, GO:0003094: glomerular filtration, GO:0003774: motor activity, GO:0003779: actin binding, GO:0005516: calmodulin binding, GO:0005524: ATP binding, GO:0005737: cytoplasm, GO:0005856: cytoskeleton, GO:0005911: cell-cell junction, GO:0005912: adherens junction, GO:0…		3	9.15492	9.18967	9.00927	9.28221	9.30811	9.26651	10.0726	10.1188	10.1431	9.97522	10.0913	10.0012
54338_at	54338	9962	Slc23a2	solute carrier family 23 (nucleobase transporters), member 2	GO:0005215: transporter activity, GO:0005737: cytoplasm, GO:0005737: cytoplasm, GO:0005886: plasma membrane, GO:0005887: integral to plasma membrane, GO:0006810: transport, GO:0006811: ion transport, GO:0006814: sodium ion transport, GO:0008520: L-ascorbate:sodium symporter activity, GO:0008520: L-ascorbate:sodium symporter activity, GO:0008520: L-ascorbate:sodium symporter activity, GO:0009925: …		3	8.84143	8.84741	8.76517	8.97483	8.91018	8.98063	9.83716	9.98548	9.96778	9.80905	9.79704	9.87102
15372_at	15372	3167	Hmx2	H6 homeobox 2	GO:0003677: DNA binding, GO:0003700: sequence-specific DNA binding transcription factor activity, GO:0005634: nucleus, GO:0006351: transcription, DNA-dependent, GO:0006355: regulation of transcription, DNA-dependent, GO:0007275: multicellular organismal development, GO:0007399: nervous system development, GO:0007420: brain development, GO:0008284: positive regulation of cell proliferation, GO:003…		3	6.88453	6.88998	6.68269	7.13279	7.18271	6.98642	8.25864	8.39491	8.16208	8.35583	8.20433	8.21263
212980_at	212980	85414	Slc45a3	solute carrier family 45, member 3	GO:0003674: molecular_function, GO:0005575: cellular_component, GO:0006810: transport, GO:0008150: biological_process, GO:0016020: membrane, GO:0016021: integral to membrane, GO:0055085: transmembrane transport		3	4.64644	4.80483	4.49296	4.93853	5.13706	4.77038	6.57947	7.00109	6.74064	6.53516	6.44299	6.64355
27008_at	27008	85377	Micall1	microtubule associated monoxygenase, calponin and LIM domain containing -like 1	GO:0005737: cytoplasm, GO:0005856: cytoskeleton, GO:0008270: zinc ion binding, GO:0046872: metal ion binding		3	6.02639	5.91108	5.87327	6.30917	6.22776	6.1557	6.94834	6.97605	7.01573	6.89224	6.85541	7.01526
18550_at	18550	5045	Furin	furin (paired basic amino acid cleaving enzyme)	GO:0002020: protease binding, GO:0004175: endopeptidase activity, GO:0004252: serine-type endopeptidase activity, GO:0004252: serine-type endopeptidase activity, GO:0004867: serine-type endopeptidase inhibitor activity, GO:0005515: protein binding, GO:0005615: extracellular space, GO:0005769: early endosome, GO:0005789: endoplasmic reticulum membrane, GO:0005794: Golgi apparatus, GO:0005802: tran…		3	8.21438	8.27889	8.1246	8.39294	8.3704	8.3882	8.82137	8.88065	8.87387	8.83001	8.75453	8.79214
19260_at	19260	26191	Ptpn22	protein tyrosine phosphatase, non-receptor type 22 (lymphoid)	GO:0004721: phosphoprotein phosphatase activity, GO:0004725: protein tyrosine phosphatase activity, GO:0005515: protein binding, GO:0005634: nucleus, GO:0005634: nucleus, GO:0005737: cytoplasm, GO:0005737: cytoplasm, GO:0006470: protein dephosphorylation, GO:0006470: protein dephosphorylation, GO:0009898: internal side of plasma membrane, GO:0009898: internal side of plasma membrane, GO:0016311: …		3	9.05677	9.00592	9.09593	9.26935	9.34614	9.30748	10.4464	10.356	10.4789	10.37	10.4246	10.4658
239857_at	239857	253559	Cadm2	cell adhesion molecule 2	GO:0005515: protein binding, GO:0005737: cytoplasm, GO:0005886: plasma membrane, GO:0007155: cell adhesion, GO:0016020: membrane, GO:0016021: integral to membrane, GO:0030054: cell junction, GO:0030424: axon, GO:0032809: neuronal cell body membrane, GO:0042995: cell projection, GO:0045202: synapse		3	5.18264	5.04229	5.42748	6.09706	5.91971	6.15331	8.87179	8.90892	8.96575	8.9544	8.91383	8.96965
434410_at	434410		Gm17749	predicted gene, 17749			3	5.77792	5.43872	5.63069	6.00041	5.83809	5.82698	7.36298	7.31458	7.27766	7.26191	7.33908	7.20471
17869_at	17869	4609	Myc	myelocytomatosis oncogene	GO:0000122: negative regulation of transcription from RNA polymerase II promoter, GO:0000122: negative regulation of transcription from RNA polymerase II promoter, GO:0000165: MAPK cascade, GO:0001658: branching involved in ureteric bud morphogenesis, GO:0001783: B cell apoptotic process, GO:0001836: release of cytochrome c from mitochondria, GO:0002053: positive regulation of mesenchymal cell pr…	04010: MAPK signaling pathway, 04012: ErbB signaling pathway, 04110: Cell cycle, 04310: Wnt signaling pathway, 04350: TGF-beta signaling pathway, 04630: Jak-STAT signaling pathway, 05200: Pathways in cancer, 05210: Colorectal cancer, 05213: Endometrial cancer, 05216: Thyroid cancer, 05219: Bladder cancer, 05220: Chronic myeloid leukemia, 05221: Acute myeloid leukemia, 05222: Small cell lung cancer	3	6.04286	5.89235	5.80185	6.49426	6.39717	6.49715	10.821	10.5204	10.8092	10.8232	10.6327	10.5453
19734_at	19734	6004	Rgs16	regulator of G-protein signaling 16	GO:0005096: GTPase activator activity, GO:0005096: GTPase activator activity, GO:0005737: cytoplasm, GO:0005737: cytoplasm, GO:0005886: plasma membrane, GO:0007186: G-protein coupled receptor signaling pathway, GO:0009968: negative regulation of signal transduction, GO:0038032: termination of G-protein coupled receptor signaling pathway, GO:0043547: positive regulation of GTPase activity, GO:0043…		3	5.31839	4.73508	5.00273	5.68565	5.96958	5.90586	10.2194	10.1615	10.2803	10.1954	10.0176	9.92389
11433_at	11433		Acp5	acid phosphatase 5, tartrate resistant	GO:0003993: acid phosphatase activity, GO:0003993: acid phosphatase activity, GO:0003993: acid phosphatase activity, GO:0005615: extracellular space, GO:0005764: lysosome, GO:0005764: lysosome, GO:0007162: negative regulation of cell adhesion, GO:0008152: metabolic process, GO:0008198: ferrous iron binding, GO:0008199: ferric iron binding, GO:0016311: dephosphorylation, GO:0016311: dephosphorylat…	00740: Riboflavin metabolism, 04142: Lysosome, 04380: Osteoclast differentiation, 05323: Rheumatoid arthritis	3	7.5058	7.34112	7.5027	7.99869	8.10684	8.09007	10.7413	10.7932	10.7555	10.7107	10.7306	10.6338
12766_at	12766	2833	Cxcr3	chemokine (C-X-C motif) receptor 3	GO:0004871: signal transducer activity, GO:0004930: G-protein coupled receptor activity, GO:0004950: chemokine receptor activity, GO:0005622: intracellular, GO:0005886: plasma membrane, GO:0007165: signal transduction, GO:0007186: G-protein coupled receptor signaling pathway, GO:0007204: elevation of cytosolic calcium ion concentration, GO:0009897: external side of plasma membrane, GO:0009897: ex…	04060: Cytokine-cytokine receptor interaction, 04062: Chemokine signaling pathway	3	6.6582	6.56699	6.55893	6.72639	6.85089	6.86988	8.00455	7.89222	8.02422	8.12359	7.86243	7.71149
277203_at	277203	116211	Tm4sf19	transmembrane 4 L six family member 19	GO:0003674: molecular_function, GO:0005575: cellular_component, GO:0008150: biological_process		3	8.291	8.043	8.30883	8.31753	8.32474	8.34435	10.0583	10.1833	10.1002	9.90842	9.89405	9.8152
80291_at	80291	196383	Rilpl2	Rab interacting lysosomal protein-like 2	GO:0005737: cytoplasm, GO:0005886: plasma membrane, GO:0008150: biological_process, GO:0042802: identical protein binding		3	7.26476	7.22298	7.22234	7.38021	7.46219	7.37999	8.36844	8.53098	8.40978	8.42902	8.40383	8.28021
71323_at	71323	11228	Rassf8	Ras association (RalGDS/AF-6) domain family (N-terminal) member 8	GO:0007165: signal transduction		3	6.8627	6.84529	6.91253	7.01473	7.10802	7.10734	8.63424	8.78339	8.61571	8.70283	8.70315	8.64961
14284_at	14284	2355	Fosl2	fos-like antigen 2	GO:0001666: response to hypoxia, GO:0003677: DNA binding, GO:0003690: double-stranded DNA binding, GO:0003700: sequence-specific DNA binding transcription factor activity, GO:0005634: nucleus, GO:0006351: transcription, DNA-dependent, GO:0006355: regulation of transcription, DNA-dependent, GO:0006366: transcription from RNA polymerase II promoter, GO:0032355: response to estradiol stimulus, GO:00…	04380: Osteoclast differentiation	3	8.15442	8.39627	8.18557	8.48423	8.37022	8.35437	10.6272	10.7057	10.6619	10.4736	10.6239	10.5474
14871_at	14871		Gstt1	glutathione S-transferase, theta 1	GO:0004364: glutathione transferase activity, GO:0004364: glutathione transferase activity, GO:0004602: glutathione peroxidase activity, GO:0005829: cytosol, GO:0006749: glutathione metabolic process, GO:0006749: glutathione metabolic process, GO:0006749: glutathione metabolic process, GO:0008152: metabolic process, GO:0016740: transferase activity	00480: Glutathione metabolism, 00980: Metabolism of xenobiotics by cytochrome P450, 00982: Drug metabolism - cytochrome P450	3	5.57874	5.81595	5.51298	5.61975	5.71539	5.62328	10.4894	10.5915	10.5969	10.26	10.1721	9.98496
225288_at	225288	80206	Fhod3	formin homology 2 domain containing 3	GO:0003674: molecular_function, GO:0003779: actin binding, GO:0005634: nucleus, GO:0005730: nucleolus, GO:0005737: cytoplasm, GO:0005856: cytoskeleton, GO:0005865: striated muscle thin filament, GO:0016043: cellular component organization, GO:0030036: actin cytoskeleton organization, GO:0030837: negative regulation of actin filament polymerization, GO:0045214: sarcomere organization, GO:0045214: …		3	5.60266	5.81416	5.60483	5.85501	5.75312	5.79282	6.58871	6.74644	6.56977	6.32888	6.55103	6.48223
26456_at	26456	57715	Sema4g	sema domain, immunoglobulin domain (Ig), transmembrane domain (TM) and short cytoplasmic domain, (semaphorin) 4G	GO:0004872: receptor activity, GO:0005886: plasma membrane, GO:0007275: multicellular organismal development, GO:0007399: nervous system development, GO:0016020: membrane, GO:0016021: integral to membrane, GO:0030154: cell differentiation	04360: Axon guidance	3	4.85321	5.10758	4.90189	5.22963	5.36718	5.26446	6.22159	6.73385	6.34746	6.06276	6.09397	6.27425
11541_at	11541	136	Adora2b	adenosine A2b receptor	GO:0001609: G-protein coupled adenosine receptor activity, GO:0001973: adenosine receptor signaling pathway, GO:0002882: positive regulation of chronic inflammatory response to non-antigenic stimulus, GO:0004871: signal transducer activity, GO:0004930: G-protein coupled receptor activity, GO:0005886: plasma membrane, GO:0005886: plasma membrane, GO:0007165: signal transduction, GO:0007186: G-prot…	04020: Calcium signaling pathway, 04080: Neuroactive ligand-receptor interaction, 04270: Vascular smooth muscle contraction	3	6.50971	6.2684	6.34072	6.56496	6.4431	6.49958	6.97467	6.94596	6.91667	6.93575	6.72602	6.67762
12703_at	12703	8651	Socs1	suppressor of cytokine signaling 1	GO:0001932: regulation of protein phosphorylation, GO:0005159: insulin-like growth factor receptor binding, GO:0005515: protein binding, GO:0005622: intracellular, GO:0005634: nucleus, GO:0007259: JAK-STAT cascade, GO:0009968: negative regulation of signal transduction, GO:0019210: kinase inhibitor activity, GO:0019221: cytokine-mediated signaling pathway, GO:0019221: cytokine-mediated signaling …	04120: Ubiquitin mediated proteolysis, 04380: Osteoclast differentiation, 04630: Jak-STAT signaling pathway, 04910: Insulin signaling pathway, 04930: Type II diabetes mellitus, 05145: Toxoplasmosis	3	5.58093	5.39803	5.37233	5.86249	5.59454	5.56066	6.18763	6.19817	6.1087	6.09992	5.92774	5.86987
381677_at	381677	7425	Vgf	VGF nerve growth factor inducible	GO:0001541: ovarian follicle development, GO:0002021: response to dietary excess, GO:0002021: response to dietary excess, GO:0005184: neuropeptide hormone activity, GO:0005576: extracellular region, GO:0005615: extracellular space, GO:0005623: cell, GO:0006091: generation of precursor metabolites and energy, GO:0006091: generation of precursor metabolites and energy, GO:0009409: response to cold,…		3	4.90648	4.78869	4.56538	4.88693	4.91635	4.83168	5.24269	5.28235	5.22625	5.19609	4.98432	5.12991
55942_at	55942	29950	Sertad1	SERTA domain containing 1	GO:0005515: protein binding, GO:0005634: nucleus, GO:0005737: cytoplasm, GO:0006351: transcription, DNA-dependent, GO:0006355: regulation of transcription, DNA-dependent, GO:0030308: negative regulation of cell growth, GO:0045893: positive regulation of transcription, DNA-dependent		3	6.84659	6.95757	6.80251	6.94373	6.8809	6.96366	7.28323	7.53461	7.34915	7.13473	7.05174	7.27961
13637_at	13637	1943	Efna2	ephrin A2	GO:0005515: protein binding, GO:0005886: plasma membrane, GO:0016020: membrane, GO:0030316: osteoclast differentiation, GO:0031225: anchored to membrane, GO:0031594: neuromuscular junction, GO:0043204: perikaryon, GO:0046849: bone remodeling, GO:0046875: ephrin receptor binding, GO:0048013: ephrin receptor signaling pathway	04360: Axon guidance	3	5.19655	5.37744	4.89575	5.19066	5.16873	5.2123	5.99841	6.0459	5.84136	5.52298	5.49674	5.52191
320878_at	320878	9645	Mical2	microtubule associated monoxygenase, calponin and LIM domain containing 2	GO:0003674: molecular_function, GO:0003779: actin binding, GO:0004497: monooxygenase activity, GO:0005575: cellular_component, GO:0005737: cytoplasm, GO:0005856: cytoskeleton, GO:0008150: biological_process, GO:0008152: metabolic process, GO:0008270: zinc ion binding, GO:0016491: oxidoreductase activity, GO:0046872: metal ion binding, GO:0055114: oxidation-reduction process		3	7.44747	7.41661	7.49346	7.30225	7.28579	7.39271	8.2973	8.28762	8.10522	7.80964	7.8873	7.90936
22165_at	22165	7294	Txk	TXK tyrosine kinase	GO:0000166: nucleotide binding, GO:0001012: RNA polymerase II regulatory region DNA binding, GO:0001816: cytokine production, GO:0001865: NK T cell differentiation, GO:0002250: adaptive immune response, GO:0003677: DNA binding, GO:0004672: protein kinase activity, GO:0004713: protein tyrosine kinase activity, GO:0004715: non-membrane spanning protein tyrosine kinase activity, GO:0005524: ATP bind…	04670: Leukocyte transendothelial migration	3	5.44776	5.49687	5.80028	5.68259	5.37263	5.24232	6.88534	7.04775	6.80898	6.21003	6.12592	6.37167
66817_at	66817	124491	Tmem170	transmembrane protein 170	GO:0003674: molecular_function, GO:0005575: cellular_component, GO:0008150: biological_process, GO:0016020: membrane, GO:0016021: integral to membrane		3	6.5124	6.61844	6.68007	6.46641	6.40098	6.29396	7.3491	7.59352	7.49266	7.07246	6.9538	7.02533
238330_at	238330	64207	6430527G18Rik	RIKEN cDNA 6430527G18 gene	GO:0003674: molecular_function, GO:0005575: cellular_component, GO:0005634: nucleus, GO:0008150: biological_process, GO:0046872: metal ion binding		3	7.74198	7.72458	7.66679	7.7473	7.76652	7.55653	8.44564	8.46373	8.40689	8.2527	8.08628	8.17761
78246_at	78246	79142	Phf23	PHD finger protein 23	GO:0003674: molecular_function, GO:0005575: cellular_component, GO:0008150: biological_process, GO:0008270: zinc ion binding, GO:0046872: metal ion binding		3	8.20958	8.18993	8.22586	8.29457	8.27617	8.26866	8.5531	8.6416	8.54012	8.52314	8.44754	8.3681
71923_at	71923	54785	2310047M10Rik	RIKEN cDNA 2310047M10 gene	GO:0005515: protein binding, GO:0005575: cellular_component, GO:0008150: biological_process		3	7.3279	7.33553	7.335	7.40766	7.42699	7.39221	7.77931	7.75205	7.69407	7.65058	7.51734	7.47833
100043489_at	100043489		1300002E11Rik	RIKEN cDNA 1300002E11 gene	GO:0003674: molecular_function, GO:0005575: cellular_component, GO:0008150: biological_process		3	8.57566	8.39403	8.62245	8.67463	8.65779	8.59683	9.16046	9.09919	9.10871	8.94315	8.87928	8.76282
13722_at	13722	9255	Aimp1	aminoacyl tRNA synthetase complex-interacting multifunctional protein 1	GO:0000049: tRNA binding, GO:0001937: negative regulation of endothelial cell proliferation, GO:0007267: cell-cell signaling, GO:0017101: aminoacyl-tRNA synthetase multienzyme complex, GO:0042803: protein homodimerization activity, GO:0043498: cell surface binding, GO:0050900: leukocyte migration		3	8.02436	8.06035	8.11526	8.13963	8.05803	8.04284	8.33239	8.37374	8.33485	8.22725	8.19277	8.14693
74205_at	74205	2181	Acsl3	acyl-CoA synthetase long-chain family member 3	GO:0000166: nucleotide binding, GO:0003824: catalytic activity, GO:0004467: long-chain fatty acid-CoA ligase activity, GO:0005524: ATP binding, GO:0005739: mitochondrion, GO:0005741: mitochondrial outer membrane, GO:0005777: peroxisome, GO:0005783: endoplasmic reticulum, GO:0005794: Golgi apparatus, GO:0005811: lipid particle, GO:0006629: lipid metabolic process, GO:0006631: fatty acid metabolic …	00071: Fatty acid metabolism, 01100: Metabolic pathways, 03320: PPAR signaling pathway, 04146: Peroxisome, 04920: Adipocytokine signaling pathway	3	8.16845	8.21503	8.26821	8.30872	8.23067	8.31143	8.51094	8.56742	8.46413	8.40554	8.4361	8.3896
212090_at	212090	85025	Tmem60	transmembrane protein 60	GO:0003674: molecular_function, GO:0005575: cellular_component, GO:0008150: biological_process, GO:0016020: membrane, GO:0016021: integral to membrane		3	8.03495	7.90661	8.26708	8.16839	8.07374	8.16487	8.78521	8.91044	8.75312	8.52074	8.65628	8.49622
76527_at	76527	146433	Il34	interleukin 34	GO:0001934: positive regulation of protein phosphorylation, GO:0001934: positive regulation of protein phosphorylation, GO:0005125: cytokine activity, GO:0005157: macrophage colony-stimulating factor receptor binding, GO:0005157: macrophage colony-stimulating factor receptor binding, GO:0005576: extracellular region, GO:0005615: extracellular space, GO:0005615: extracellular space, GO:0006954: in…		3	4.44899	4.40017	4.46769	4.58657	4.67027	4.54868	5.60016	5.77482	5.62659	5.15931	5.38133	4.96002
225895_at	225895	10629	Taf6l	TAF6-like RNA polymerase II, p300/CBP-associated factor (PCAF)-associated factor	GO:0003677: DNA binding, GO:0003713: transcription coactivator activity, GO:0005634: nucleus, GO:0006351: transcription, DNA-dependent, GO:0006352: DNA-dependent transcription, initiation, GO:0006355: regulation of transcription, DNA-dependent, GO:0030914: STAGA complex, GO:0043966: histone H3 acetylation, GO:0051090: regulation of sequence-specific DNA binding transcription factor activity, GO:2…	03022: Basal transcription factors	3	7.56942	7.53509	7.50821	7.64747	7.59192	7.67143	7.92502	7.98273	8.0128	7.78466	7.90866	7.74627
12512_at	12512	967	Cd63	CD63 antigen	GO:0005515: protein binding, GO:0005737: cytoplasm, GO:0005764: lysosome, GO:0005764: lysosome, GO:0005768: endosome, GO:0005770: late endosome, GO:0005886: plasma membrane, GO:0009986: cell surface, GO:0010008: endosome membrane, GO:0010633: negative regulation of epithelial cell migration, GO:0016020: membrane, GO:0016021: integral to membrane, GO:0030855: epithelial cell differentiation, GO:00…	04142: Lysosome	3	10.19	10.0248	10.0925	10.2316	10.1757	10.2012	10.4667	10.5778	10.5454	10.3583	10.3652	10.3224
68475_at	68475	8636	Ssna1	Sjogren's syndrome nuclear autoantigen 1	GO:0005622: intracellular, GO:0005634: nucleus, GO:0005737: cytoplasm, GO:0005813: centrosome, GO:0005856: cytoskeleton, GO:0042073: intraflagellar transport, GO:0042802: identical protein binding, GO:0060830: ciliary receptor clustering involved in smoothened signaling pathway		3	8.60278	8.43167	8.45275	8.57154	8.47636	8.49893	8.84098	8.94413	8.95364	8.80745	8.68365	8.68927
67795_at	67795	55328	Rnls	renalase, FAD-dependent amine oxidase	GO:0003674: molecular_function, GO:0005575: cellular_component, GO:0005576: extracellular region, GO:0008150: biological_process, GO:0016491: oxidoreductase activity, GO:0055114: oxidation-reduction process		3	6.82137	6.70601	6.79984	6.85776	6.84951	6.82264	7.01607	7.19528	7.16641	6.96143	6.89635	6.93111
72886_at	72886	55702	Ccdc94	coiled-coil domain containing 94	GO:0003674: molecular_function, GO:0005575: cellular_component, GO:0008150: biological_process		3	7.69085	7.80805	7.7495	7.79439	7.70162	7.79982	8.20787	8.32222	8.23915	8.05325	8.01241	8.05101
66098_at	66098	84303	Chchd6	coiled-coil-helix-coiled-coil-helix domain containing 6	GO:0003674: molecular_function, GO:0005739: mitochondrion, GO:0005743: mitochondrial inner membrane, GO:0006974: response to DNA damage stimulus, GO:0016020: membrane, GO:0042407: cristae formation		3	7.58092	7.63486	7.60758	7.62773	7.53996	7.65214	7.90083	7.88962	7.88419	7.75082	7.68358	7.75819
18590_at	18590	5154	Pdgfa	platelet derived growth factor, alpha	GO:0001525: angiogenesis, GO:0001942: hair follicle development, GO:0002053: positive regulation of mesenchymal cell proliferation, GO:0005161: platelet-derived growth factor receptor binding, GO:0005518: collagen binding, GO:0005576: extracellular region, GO:0005615: extracellular space, GO:0005615: extracellular space, GO:0005902: microvillus, GO:0007275: multicellular organismal development, G…	04010: MAPK signaling pathway, 04060: Cytokine-cytokine receptor interaction, 04510: Focal adhesion, 04540: Gap junction, 04810: Regulation of actin cytoskeleton, 05200: Pathways in cancer, 05211: Renal cell carcinoma, 05214: Glioma, 05215: Prostate cancer, 05218: Melanoma	3	7.52177	7.68734	7.78663	7.74778	7.641	7.86124	8.22058	8.27414	8.21225	8.08887	7.82851	8.14155
14066_at	14066	2152	F3	coagulation factor III	GO:0001938: positive regulation of endothelial cell proliferation, GO:0002020: protease binding, GO:0002541: activation of plasma proteins involved in acute inflammatory response, GO:0005543: phospholipid binding, GO:0005615: extracellular space, GO:0005737: cytoplasm, GO:0006919: activation of cysteine-type endopeptidase activity involved in apoptotic process, GO:0007596: blood coagulation, GO:0…	04610: Complement and coagulation cascades	3	3.15786	3.70697	3.49028	3.53037	3.42749	3.66181	4.79421	4.5744	4.85461	4.34463	4.06142	4.40422
217333_at	217333	91107	Trim47	tripartite motif-containing 47	GO:0005575: cellular_component, GO:0005622: intracellular, GO:0005634: nucleus, GO:0005737: cytoplasm, GO:0008150: biological_process, GO:0008270: zinc ion binding, GO:0046872: metal ion binding		3	4.97761	5.16558	5.16781	5.19424	5.1067	5.19442	5.57225	5.54888	5.662	5.41624	5.21192	5.46313
28193_at	28193	221035	Reep3	receptor accessory protein 3	GO:0003674: molecular_function, GO:0005575: cellular_component, GO:0008150: biological_process, GO:0016020: membrane, GO:0016021: integral to membrane		3	9.7987	9.60639	9.78763	9.7008	9.74646	9.81895	10.2363	10.2764	10.2235	10.1457	9.99516	9.9792
17125_at	17125	4086	Smad1	SMAD family member 1	GO:0000165: MAPK cascade, GO:0000165: MAPK cascade, GO:0000979: RNA polymerase II core promoter sequence-specific DNA binding, GO:0001710: mesodermal cell fate commitment, GO:0002051: osteoblast fate commitment, GO:0003700: sequence-specific DNA binding transcription factor activity, GO:0003700: sequence-specific DNA binding transcription factor activity, GO:0005515: protein binding, GO:0005622: …	04350: TGF-beta signaling pathway	3	6.28317	6.08474	6.32324	6.17106	6.07659	6.3846	7.02287	7.0602	7.04348	6.78925	6.53076	6.62775
75614_at	75614		2610019E17Rik	RIKEN cDNA 2610019E17 gene			3	8.38375	8.25044	8.36808	8.36542	8.25083	8.60924	8.81631	8.763	8.90331	8.74902	8.47508	8.53149
65099_at	65099	134728	Irak1bp1	interleukin-1 receptor-associated kinase 1 binding protein 1	GO:0005515: protein binding, GO:0005622: intracellular, GO:0005634: nucleus, GO:0005737: cytoplasm, GO:0006351: transcription, DNA-dependent, GO:0006355: regulation of transcription, DNA-dependent, GO:0007249: I-kappaB kinase/NF-kappaB cascade, GO:0016301: kinase activity, GO:0016310: phosphorylation		3	7.71227	7.78338	7.87247	7.89042	7.90213	7.91478	8.07643	8.03681	8.08658	8.05942	7.90216	7.96611
100504524_at	100504524	284106	Gm20267	predicted gene, 20267			3	8.54884	8.28147	8.51896	8.70041	8.81179	8.82011	9.44827	9.01386	9.41339	9.47905	8.97258	8.95466
15361_at	15361	3159	Hmga1	high mobility group AT-hook 1	GO:0001077: RNA polymerase II core promoter proximal region sequence-specific DNA binding transcription factor activity involved in positive regulation of transcription, GO:0003700: sequence-specific DNA binding transcription factor activity, GO:0003906: DNA-(apurinic or apyrimidinic site) lyase activity, GO:0005634: nucleus, GO:0005634: nucleus, GO:0006284: base-excision repair, GO:0007283: sper…		3	7.76303	7.68339	7.82145	7.95805	7.83245	7.86588	8.35491	8.06938	8.37341	8.23563	7.99412	7.95168
59001_at	59001	54107	Pole3	polymerase (DNA directed), epsilon 3 (p17 subunit)	GO:0003677: DNA binding, GO:0003887: DNA-directed DNA polymerase activity, GO:0005515: protein binding, GO:0005622: intracellular, GO:0005634: nucleus, GO:0005671: Ada2/Gcn5/Ada3 transcription activator complex, GO:0008152: metabolic process, GO:0016740: transferase activity, GO:0016779: nucleotidyltransferase activity, GO:0043565: sequence-specific DNA binding, GO:0043966: histone H3 acetylation	00230: Purine metabolism, 00240: Pyrimidine metabolism, 01100: Metabolic pathways, 03030: DNA replication, 03410: Base excision repair, 03420: Nucleotide excision repair	3	9.12596	9.10528	9.19174	9.35168	9.20256	9.22058	9.39726	9.34808	9.36697	9.34173	9.27473	9.27622
22142_at	22142	7846	Tuba1a	tubulin, alpha 1A	GO:0000166: nucleotide binding, GO:0003924: GTPase activity, GO:0005198: structural molecule activity, GO:0005525: GTP binding, GO:0005737: cytoplasm, GO:0005856: cytoskeleton, GO:0005874: microtubule, GO:0005881: cytoplasmic microtubule, GO:0006184: GTP catabolic process, GO:0007017: microtubule-based process, GO:0007018: microtubule-based movement, GO:0019904: protein domain specific binding, G…	04145: Phagosome, 04540: Gap junction	3	5.64065	5.80655	5.63058	6.42006	6.18074	6.19082	6.79225	7.16287	6.79098	6.76683	6.46421	6.20846
56737_at	56737	85365	Alg2	asparagine-linked glycosylation 2 (alpha-1,3-mannosyltransferase)	GO:0000033: alpha-1,3-mannosyltransferase activity, GO:0004378: GDP-Man:Man1GlcNAc2-PP-Dol alpha-1,3-mannosyltransferase activity, GO:0005634: nucleus, GO:0005737: cytoplasm, GO:0005783: endoplasmic reticulum, GO:0006488: dolichol-linked oligosaccharide biosynthetic process, GO:0009058: biosynthetic process, GO:0016020: membrane, GO:0016021: integral to membrane, GO:0016740: transferase activity,…	00510: N-Glycan biosynthesis, 01100: Metabolic pathways	3	8.17553	8.10242	8.15656	8.24365	8.22173	8.28433	8.42853	8.45529	8.49639	8.43542	8.36703	8.24397
18719_at	18719	8395	Pip5k1b	phosphatidylinositol-4-phosphate 5-kinase, type 1 beta	GO:0000166: nucleotide binding, GO:0001931: uropod, GO:0005515: protein binding, GO:0005524: ATP binding, GO:0016020: membrane, GO:0016301: kinase activity, GO:0016307: phosphatidylinositol phosphate kinase activity, GO:0016308: 1-phosphatidylinositol-4-phosphate 5-kinase activity, GO:0016310: phosphorylation, GO:0016740: transferase activity, GO:0046488: phosphatidylinositol metabolic process, G…	00562: Inositol phosphate metabolism, 01100: Metabolic pathways, 04070: Phosphatidylinositol signaling system, 04144: Endocytosis, 04666: Fc gamma R-mediated phagocytosis, 04810: Regulation of actin cytoskeleton	3	7.94369	7.86985	7.90322	8.72031	8.70507	8.64818	9.40549	9.33942	9.34743	9.60797	9.61101	9.62219
75766_at	75766	81501	Dcstamp	dentrocyte expressed seven transmembrane protein	GO:0005768: endosome, GO:0005783: endoplasmic reticulum, GO:0005789: endoplasmic reticulum membrane, GO:0005789: endoplasmic reticulum membrane, GO:0005886: plasma membrane, GO:0005887: integral to plasma membrane, GO:0006944: cellular membrane fusion, GO:0006944: cellular membrane fusion, GO:0009986: cell surface, GO:0009986: cell surface, GO:0010008: endosome membrane, GO:0016020: membrane, GO:…		3	6.34741	6.31122	6.49178	7.26276	7.36088	7.28449	8.33179	8.15887	8.3206	8.50687	8.49194	8.37633
242341_at	242341	245972	Atp6v0d2	ATPase, H+ transporting, lysosomal V0 subunit D2	GO:0005768: endosome, GO:0005769: early endosome, GO:0006810: transport, GO:0006811: ion transport, GO:0015078: hydrogen ion transmembrane transporter activity, GO:0015991: ATP hydrolysis coupled proton transport, GO:0015992: proton transport, GO:0016020: membrane, GO:0016324: apical plasma membrane, GO:0016471: vacuolar proton-transporting V-type ATPase complex, GO:0033177: proton-transporting t…	00190: Oxidative phosphorylation, 01100: Metabolic pathways, 04142: Lysosome, 04145: Phagosome, 04966: Collecting duct acid secretion, 05323: Rheumatoid arthritis	3	6.54479	6.77081	6.9864	8.50582	8.79396	8.62759	10.7936	10.6633	10.773	11.0681	11.056	11.1673
224794_at	224794	22875	Enpp4	ectonucleotide pyrophosphatase/phosphodiesterase 4	GO:0003824: catalytic activity, GO:0005575: cellular_component, GO:0008152: metabolic process, GO:0016020: membrane, GO:0016021: integral to membrane, GO:0016787: hydrolase activity		3	7.90878	7.97686	8.06996	8.36437	8.33979	8.24872	8.76108	8.70601	8.71439	8.86081	8.89999	8.84495
20708_at	20708		Serpinb6b	serine (or cysteine) peptidase inhibitor, clade B, member 6b	GO:0004867: serine-type endopeptidase inhibitor activity, GO:0004867: serine-type endopeptidase inhibitor activity, GO:0005622: intracellular, GO:0008406: gonad development, GO:0010951: negative regulation of endopeptidase activity, GO:0010951: negative regulation of endopeptidase activity, GO:0030162: regulation of proteolysis	05146: Amoebiasis	3	6.45642	6.55737	6.69387	7.92061	7.85239	7.69218	9.41232	9.20428	9.41521	10.0001	9.95218	9.88264
22042_at	22042	7037	Tfrc	transferrin receptor	GO:0004998: transferrin receptor activity, GO:0004998: transferrin receptor activity, GO:0005381: iron ion transmembrane transporter activity, GO:0005576: extracellular region, GO:0005739: mitochondrion, GO:0005768: endosome, GO:0005768: endosome, GO:0005886: plasma membrane, GO:0005886: plasma membrane, GO:0005905: coated pit, GO:0006508: proteolysis, GO:0006879: cellular iron ion homeostasis, G…	04144: Endocytosis, 04145: Phagosome, 04640: Hematopoietic cell lineage	3	10.0676	10.1593	10.1605	10.4033	10.4214	10.3302	10.6759	10.6379	10.6479	10.7209	10.7457	10.7257
15586_at	15586	3373	Hyal1	hyaluronoglucosaminidase 1	GO:0000302: response to reactive oxygen species, GO:0003824: catalytic activity, GO:0004415: hyalurononglucosaminidase activity, GO:0005576: extracellular region, GO:0005615: extracellular space, GO:0005737: cytoplasm, GO:0005764: lysosome, GO:0005975: carbohydrate metabolic process, GO:0006954: inflammatory response, GO:0008134: transcription factor binding, GO:0008152: metabolic process, GO:000…	00531: Glycosaminoglycan degradation, 01100: Metabolic pathways, 04142: Lysosome	3	6.0223	5.97347	5.97068	6.74896	6.96913	6.80544	8.03401	8.26408	8.09389	8.40279	8.65542	8.77052
11732_at	11732	56172	Ank	progressive ankylosis	GO:0005315: inorganic phosphate transmembrane transporter activity, GO:0005886: plasma membrane, GO:0005887: integral to plasma membrane, GO:0006810: transport, GO:0006817: phosphate ion transport, GO:0015114: phosphate ion transmembrane transporter activity, GO:0016020: membrane, GO:0016021: integral to membrane, GO:0016021: integral to membrane, GO:0030500: regulation of bone mineralization, GO…		3	9.94127	10.0774	10.0164	10.4479	10.5288	10.4881	11.2095	11.2989	11.2055	11.3264	11.3679	11.4446
18591_at	18591	5155	Pdgfb	platelet derived growth factor, B polypeptide	GO:0001892: embryonic placenta development, GO:0001938: positive regulation of endothelial cell proliferation, GO:0001938: positive regulation of endothelial cell proliferation, GO:0002548: monocyte chemotaxis, GO:0003104: positive regulation of glomerular filtration, GO:0005161: platelet-derived growth factor receptor binding, GO:0005518: collagen binding, GO:0005576: extracellular region, GO:00…	04010: MAPK signaling pathway, 04060: Cytokine-cytokine receptor interaction, 04510: Focal adhesion, 04540: Gap junction, 04810: Regulation of actin cytoskeleton, 05200: Pathways in cancer, 05211: Renal cell carcinoma, 05214: Glioma, 05215: Prostate cancer, 05218: Melanoma	3	6.57513	6.646	6.78877	7.55997	7.55415	7.53276	8.52288	8.61983	8.5476	8.96796	9.07454	9.13154
75695_at	75695	353116	Rilpl1	Rab interacting lysosomal protein-like 1	GO:0003674: molecular_function, GO:0005634: nucleus, GO:0005737: cytoplasm, GO:0005829: cytosol, GO:0005886: plasma membrane		3	6.24358	6.24715	6.24828	6.90008	6.9163	6.99147	7.61027	7.6854	7.69741	7.9818	8.03048	8.01283
24001_at	24001	26230	Tiam2	T cell lymphoma invasion and metastasis 2	GO:0005057: receptor signaling protein activity, GO:0005085: guanyl-nucleotide exchange factor activity, GO:0005089: Rho guanyl-nucleotide exchange factor activity, GO:0005096: GTPase activator activity, GO:0005515: protein binding, GO:0005543: phospholipid binding, GO:0005622: intracellular, GO:0005737: cytoplasm, GO:0007165: signal transduction, GO:0016020: membrane, GO:0035023: regulation of R…	04062: Chemokine signaling pathway, 04810: Regulation of actin cytoskeleton	3	4.63733	4.93083	4.85584	5.20657	5.24225	5.16254	5.61865	5.81475	5.55897	5.71652	5.76033	5.76207
18798_at	18798	5332	Plcb4	phospholipase C, beta 4	GO:0004871: signal transducer activity, GO:0005515: protein binding, GO:0005634: nucleus, GO:0005737: cytoplasm, GO:0005790: smooth endoplasmic reticulum, GO:0007165: signal transduction, GO:0014069: postsynaptic density, GO:0030425: dendrite, GO:0043267: negative regulation of potassium ion transport, GO:0051019: mitogen-activated protein kinase binding	00562: Inositol phosphate metabolism, 01100: Metabolic pathways, 04020: Calcium signaling pathway, 04062: Chemokine signaling pathway, 04070: Phosphatidylinositol signaling system, 04270: Vascular smooth muscle contraction, 04310: Wnt signaling pathway, 04540: Gap junction, 04720: Long-term potentiation, 04730: Long-term depression, 04912: GnRH signaling pathway, 04916: Melanogenesis, 04970: Sali…	3	9.38817	9.54943	9.39929	9.7513	9.67032	9.67992	10.5655	10.5645	10.5349	10.5794	10.6331	10.5717
109652_at	109652	95	Acy1	aminoacylase 1	GO:0004046: aminoacylase activity, GO:0005737: cytoplasm, GO:0006508: proteolysis, GO:0006520: cellular amino acid metabolic process, GO:0008152: metabolic process, GO:0008237: metallopeptidase activity, GO:0016787: hydrolase activity, GO:0046872: metal ion binding	00330: Arginine and proline metabolism, 01100: Metabolic pathways	3	8.97992	9.04656	8.94176	9.27378	9.25542	9.22697	10.2255	10.2219	10.2028	10.323	10.3129	10.2545
83679_at	83679	9659	Pde4dip	phosphodiesterase 4D interacting protein (myomegalin)	GO:0005515: protein binding, GO:0005634: nucleus, GO:0005737: cytoplasm, GO:0005794: Golgi apparatus, GO:0005794: Golgi apparatus, GO:0005813: centrosome, GO:0005813: centrosome, GO:0005856: cytoskeleton, GO:0019899: enzyme binding, GO:0019899: enzyme binding, GO:0030016: myofibril, GO:0030016: myofibril, GO:0043623: cellular protein complex assembly, GO:0043623: cellular protein complex assembly		3	6.23942	6.41101	6.20924	6.68618	6.78536	6.7914	7.88872	8.05179	7.91611	7.99712	8.1337	8.13472
319939_at	319939	64759	Tns3	tensin 3	GO:0003674: molecular_function, GO:0005575: cellular_component, GO:0008284: positive regulation of cell proliferation, GO:0016477: cell migration, GO:0030054: cell junction, GO:0046872: metal ion binding, GO:0048286: lung alveolus development		3	9.40167	9.38124	9.27163	9.57948	9.55709	9.53493	10.082	10.0385	10.0683	10.0847	10.1	10.1063
13038_at	13038	1513	Ctsk	cathepsin K	GO:0005615: extracellular space, GO:0005737: cytoplasm, GO:0005764: lysosome, GO:0006508: proteolysis, GO:0008233: peptidase activity, GO:0008234: cysteine-type peptidase activity, GO:0016787: hydrolase activity, GO:0045453: bone resorption	04142: Lysosome, 04380: Osteoclast differentiation, 04620: Toll-like receptor signaling pathway, 05323: Rheumatoid arthritis	3	5.48323	5.3541	5.43051	6.39227	6.66671	6.456	8.56565	8.50536	8.47931	9.16296	8.94299	8.93427
13612_at	13612	10085	Edil3	EGF-like repeats and discoidin I-like domains 3	GO:0005509: calcium ion binding, GO:0005576: extracellular region, GO:0007155: cell adhesion, GO:0007275: multicellular organismal development, GO:0010811: positive regulation of cell-substrate adhesion		3	7.37891	7.54037	7.66937	8.02815	8.08308	8.07399	9.52101	9.48612	9.50874	9.73182	9.74854	9.85662
13401_at	13401	1762	Dmwd	dystrophia myotonica-containing WD repeat motif			3	6.0347	5.9599	6.08695	6.66902	6.59176	6.59358	8.00898	8.09195	7.87285	8.14409	7.98105	7.91647
27371_at	27371	9047	Sh2d2a	SH2 domain protein 2A	GO:0005070: SH3/SH2 adaptor activity, GO:0005515: protein binding, GO:0005737: cytoplasm, GO:0005886: plasma membrane, GO:0008283: cell proliferation, GO:0009967: positive regulation of signal transduction, GO:0016020: membrane, GO:0017124: SH3 domain binding	04370: VEGF signaling pathway	3	3.82664	3.42746	3.87935	4.27729	4.31055	4.45566	5.62024	5.6971	5.61286	5.93971	5.78918	5.57209
22596_at	22596	7520	Xrcc5	X-ray repair complementing defective repair in Chinese hamster cells 5	GO:0000166: nucleotide binding, GO:0000784: nuclear chromosome, telomeric region, GO:0003677: DNA binding, GO:0003690: double-stranded DNA binding, GO:0004003: ATP-dependent DNA helicase activity, GO:0004386: helicase activity, GO:0005524: ATP binding, GO:0005634: nucleus, GO:0005634: nucleus, GO:0005694: chromosome, GO:0005737: cytoplasm, GO:0005737: cytoplasm, GO:0005958: DNA-dependent protein …	03450: Non-homologous end-joining	3	6.88122	6.88905	6.94231	7.25993	7.29224	7.17039	7.66942	7.67476	7.64096	7.80835	7.76602	7.67184
71914_at	71914	118429	Antxr2	anthrax toxin receptor 2	GO:0004872: receptor activity, GO:0016020: membrane, GO:0016021: integral to membrane, GO:0022414: reproductive process, GO:0046872: metal ion binding		3	9.52053	9.58903	9.54018	9.88193	9.89624	9.80374	10.4035	10.4106	10.3682	10.4991	10.5849	10.3474
109245_at	109245	127495	Lrrc39	leucine rich repeat containing 39	GO:0003674: molecular_function, GO:0005575: cellular_component, GO:0008150: biological_process		3	3.87783	4.239	4.06388	4.39016	4.45388	4.43822	4.83079	4.64613	4.65496	4.74881	4.72759	4.61976
100047183_at	100047183						3	4.9665	5.16127	5.12598	5.51171	5.34666	5.34936	5.85014	5.77703	5.85713	5.73551	5.68134	5.7275
65112_at	65112	56937	Pmepa1	prostate transmembrane protein, androgen induced 1	GO:0005515: protein binding, GO:0005575: cellular_component, GO:0008150: biological_process, GO:0016021: integral to membrane, GO:0050699: WW domain binding		3	7.10586	7.03288	7.13655	7.40233	7.37216	7.50607	8.0131	8.00022	7.83126	7.78044	7.76294	7.86651
211612_at	211612	139411	Ptchd1	patched domain containing 1	GO:0003674: molecular_function, GO:0005886: plasma membrane, GO:0007165: signal transduction, GO:0007224: smoothened signaling pathway, GO:0008158: hedgehog receptor activity, GO:0016020: membrane, GO:0016021: integral to membrane, GO:0050890: cognition		3	8.2225	8.15674	8.24363	8.47059	8.47184	8.47485	9.1842	8.99042	9.17182	8.93361	9.10485	9.15968
17342_at	17342	4286	Mitf	microphthalmia-associated transcription factor	GO:0001077: RNA polymerase II core promoter proximal region sequence-specific DNA binding transcription factor activity involved in positive regulation of transcription, GO:0003677: DNA binding, GO:0003682: chromatin binding, GO:0003700: sequence-specific DNA binding transcription factor activity, GO:0003705: RNA polymerase II distal enhancer sequence-specific DNA binding transcription factor act…	04380: Osteoclast differentiation, 04916: Melanogenesis, 05200: Pathways in cancer, 05218: Melanoma	3	9.01524	8.93839	9.04314	9.20388	9.08351	9.2013	9.54584	9.48071	9.57979	9.4941	9.52206	9.52149
16570_at	16570	3797	Kif3c	kinesin family member 3C	GO:0000166: nucleotide binding, GO:0003777: microtubule motor activity, GO:0005524: ATP binding, GO:0005737: cytoplasm, GO:0005856: cytoskeleton, GO:0005874: microtubule, GO:0007018: microtubule-based movement, GO:0008152: metabolic process		3	5.87999	5.79632	5.92424	6.19724	6.0196	6.01587	6.86324	6.82653	6.81488	6.85736	6.66328	6.69594
622523_at	622523		Gm6329	predicted gene 6329	GO:0003674: molecular_function, GO:0005575: cellular_component, GO:0008150: biological_process		3	8.52832	8.45082	8.63502	8.8585	8.73419	8.74723	9.25022	9.25189	9.19515	9.32061	9.14326	9.22441
17873_at	17873	4616	Gadd45b	growth arrest and DNA-damage-inducible 45 beta	GO:0000186: activation of MAPKK activity, GO:0005515: protein binding, GO:0005634: nucleus, GO:0006469: negative regulation of protein kinase activity, GO:0006915: apoptotic process, GO:0006950: response to stress, GO:0007275: multicellular organismal development, GO:0030154: cell differentiation, GO:0051726: regulation of cell cycle	04010: MAPK signaling pathway, 04110: Cell cycle, 04115: p53 signaling pathway	3	7.06609	7.02778	7.25454	7.29735	7.25875	7.3004	8.15568	8.146	8.26392	8.10539	7.89192	8.04928
192174_at	192174	201965	Rwdd4a	RWD domain containing 4A	GO:0003674: molecular_function, GO:0005575: cellular_component, GO:0008150: biological_process		3	9.22029	9.14079	9.13857	9.3074	9.26079	9.25499	9.75833	9.69489	9.73702	9.68399	9.55631	9.59039
15937_at	15937	8870	Ier3	immediate early response 3	GO:0001562: response to protozoan, GO:0003085: negative regulation of systemic arterial blood pressure, GO:0005515: protein binding, GO:0005575: cellular_component, GO:0042981: regulation of apoptotic process, GO:0043065: positive regulation of apoptotic process, GO:0045732: positive regulation of protein catabolic process, GO:0045820: negative regulation of glycolysis, GO:0050728: negative regul…		3	10.0375	9.94207	9.99031	10.2782	10.2222	10.0877	11.0863	11.0789	11.109	10.8925	10.6951	10.9209
66175_at	66175	389125	Mustn1	musculoskeletal, embryonic nuclear protein 1	GO:0003674: molecular_function, GO:0005634: nucleus, GO:0005654: nucleoplasm, GO:0042060: wound healing, GO:0042246: tissue regeneration		3	7.39659	6.86533	7.38219	8.21886	8.29075	8.15554	10.2804	10.0032	10.333	10.132	9.62756	9.58012
54720_at	54720	1827	Rcan1	regulator of calcineurin 1	GO:0005622: intracellular, GO:0005634: nucleus, GO:0005737: cytoplasm, GO:0019722: calcium-mediated signaling, GO:0043627: response to estrogen stimulus, GO:0043666: regulation of phosphoprotein phosphatase activity, GO:0048741: skeletal muscle fiber development, GO:0051151: negative regulation of smooth muscle cell differentiation		3	7.8442	7.96809	7.9829	8.19855	8.24059	8.35809	9.43245	9.30165	9.42827	9.21212	9.16078	9.12665
399101_at	399101		Snhg3	small nucleolar RNA host gene (non-protein coding) 3			3	8.38718	8.31411	8.42698	8.61777	8.56583	8.62284	9.26734	9.13179	9.13125	9.09015	9.0588	9.05484
333654_at	333654	10848	Ppp1r13l	protein phosphatase 1, regulatory (inhibitor) subunit 13 like	GO:0000122: negative regulation of transcription from RNA polymerase II promoter, GO:0003215: cardiac right ventricle morphogenesis, GO:0003229: ventricular cardiac muscle tissue development, GO:0005515: protein binding, GO:0005634: nucleus, GO:0005737: cytoplasm, GO:0006351: transcription, DNA-dependent, GO:0006355: regulation of transcription, DNA-dependent, GO:0006915: apoptotic process, GO:00…		3	5.5862	5.546	5.56963	5.89054	5.89224	5.73078	6.14345	6.23916	5.98766	6.14379	6.14093	6.06545
13726_at	13726	2010	Emd	emerin	GO:0003779: actin binding, GO:0005515: protein binding, GO:0005634: nucleus, GO:0005635: nuclear envelope, GO:0005635: nuclear envelope, GO:0005637: nuclear inner membrane, GO:0005640: nuclear outer membrane, GO:0005652: nuclear lamina, GO:0005783: endoplasmic reticulum, GO:0005819: spindle, GO:0005874: microtubule, GO:0016020: membrane, GO:0016021: integral to membrane, GO:0031965: nuclear membr…	05410: Hypertrophic cardiomyopathy (HCM), 05412: Arrhythmogenic right ventricular cardiomyopathy (ARVC), 05414: Dilated cardiomyopathy	3	10.1413	9.98959	10.0683	10.2528	10.2864	10.1255	10.3781	10.5538	10.4178	10.3821	10.4171	10.3711
217149_at	217149	284106	Cisd3	CDGSH iron sulfur domain 3	GO:0005739: mitochondrion, GO:0005739: mitochondrion, GO:0008150: biological_process, GO:0043231: intracellular membrane-bounded organelle, GO:0046872: metal ion binding, GO:0051536: iron-sulfur cluster binding, GO:0051537: 2 iron, 2 sulfur cluster binding		3	5.55034	5.59477	5.65215	5.95062	5.84028	5.84986	6.2262	6.34258	6.22655	6.07742	6.29563	6.02363
19355_at	19355	5810	Rad1	RAD1 homolog (S. pombe)	GO:0000077: DNA damage checkpoint, GO:0003684: damaged DNA binding, GO:0004518: nuclease activity, GO:0004527: exonuclease activity, GO:0005634: nucleus, GO:0006281: DNA repair, GO:0006974: response to DNA damage stimulus, GO:0008408: 3'-5' exonuclease activity, GO:0008853: exodeoxyribonuclease III activity, GO:0016787: hydrolase activity, GO:0071479: cellular response to ionizing radiation, GO:0…		3	7.65079	7.50075	7.64595	7.7879	7.66411	7.70648	7.97943	8.04703	8.01928	7.92171	7.9694	7.8348
74013_at	74013	130132	Rftn2	raftlin family member 2	GO:0003674: molecular_function, GO:0005575: cellular_component, GO:0005886: plasma membrane, GO:0008150: biological_process, GO:0016020: membrane		3	4.31649	4.06785	4.31589	4.44355	4.38263	4.44355	4.66031	4.65926	4.58438	4.5232	4.66538	4.53491
27210_at	27210		Snord34	small nucleolar RNA, C/D box 34	GO:0003674: molecular_function, GO:0005575: cellular_component, GO:0008150: biological_process		3	6.64607	6.41575	6.7801	6.99731	6.82627	7.2043	7.33604	7.37938	7.41091	7.22903	7.21614	7.49046
215210_at	215210	83862	Tmem120a	transmembrane protein 120A	GO:0003674: molecular_function, GO:0005575: cellular_component, GO:0008150: biological_process, GO:0016020: membrane, GO:0016021: integral to membrane		3	7.2157	7.36763	7.50715	7.65201	7.59247	7.76148	8.01195	8.12356	8.099	8.06269	8.01099	7.95954
19366_at	19366	8438	Rad54l	RAD54 like (S. cerevisiae)	GO:0000166: nucleotide binding, GO:0000724: double-strand break repair via homologous recombination, GO:0003676: nucleic acid binding, GO:0003677: DNA binding, GO:0004386: helicase activity, GO:0005524: ATP binding, GO:0005634: nucleus, GO:0006281: DNA repair, GO:0006302: double-strand break repair, GO:0006974: response to DNA damage stimulus, GO:0010212: response to ionizing radiation, GO:001678…	03440: Homologous recombination	3	8.78967	8.76078	8.85992	8.9668	8.92851	9.0606	9.08256	9.16739	9.15956	9.11139	9.17703	9.1406
66538_at	66538	91582	Rps19bp1	ribosomal protein S19 binding protein 1	GO:0005515: protein binding, GO:0005634: nucleus, GO:0005654: nucleoplasm, GO:0005730: nucleolus, GO:0005730: nucleolus, GO:0005737: cytoplasm, GO:0008150: biological_process		3	8.6137	8.53858	8.58182	8.73839	8.76924	8.72161	8.86469	8.87604	8.81508	8.87533	8.78007	8.8396
52668_at	52668		Ifi27l1	interferon, alpha-inducible protein 27 like 1	GO:0003674: molecular_function		3	9.5136	9.34635	9.54092	9.78795	9.73408	9.80028	10.1262	10.0386	10.1284	10.3199	10.0414	10.082
23918_at	23918	3615	Impdh2	inosine 5'-phosphate dehydrogenase 2	GO:0000166: nucleotide binding, GO:0003677: DNA binding, GO:0003723: RNA binding, GO:0003824: catalytic activity, GO:0003938: IMP dehydrogenase activity, GO:0003938: IMP dehydrogenase activity, GO:0005634: nucleus, GO:0005737: cytoplasm, GO:0005778: peroxisomal membrane, GO:0006164: purine nucleotide biosynthetic process, GO:0006164: purine nucleotide biosynthetic process, GO:0006177: GMP biosynt…	00230: Purine metabolism, 00983: Drug metabolism - other enzymes, 01100: Metabolic pathways	3	9.56435	9.54327	9.59254	9.7717	9.76301	9.80943	10.0056	10.1115	10.0117	10.188	9.9859	10.0099
67876_at	67876	80219	Coq10b	coenzyme Q10 homolog B (S. cerevisiae)	GO:0003674: molecular_function, GO:0005739: mitochondrion, GO:0005743: mitochondrial inner membrane, GO:0008150: biological_process, GO:0016020: membrane		3	7.28957	7.17067	7.39367	7.5353	7.57757	7.56162	7.78232	7.65573	7.78357	7.76476	7.71033	7.69432
13627_at	13627	1915	Eef1a1	eukaryotic translation elongation factor 1 alpha 1	GO:0000166: nucleotide binding, GO:0003746: translation elongation factor activity, GO:0003924: GTPase activity, GO:0005515: protein binding, GO:0005525: GTP binding, GO:0005634: nucleus, GO:0005737: cytoplasm, GO:0006184: GTP catabolic process, GO:0006412: translation, GO:0006414: translational elongation, GO:0019901: protein kinase binding	03013: RNA transport	3	6.9522	6.66418	6.9957	7.15765	7.32231	7.23083	7.48214	7.41116	7.43011	7.48885	7.36085	7.53041
329633_at	329633		Gm20557	predicted gene, 20557			3	1.51423	1.44907	1.40652	1.39963	1.57635	1.60792	1.78378	1.53231	1.56166	1.42059	1.42264	1.42746
78924_at	78924		4930420G21Rik	RIKEN cDNA 4930420G21 gene			3	4.5246	4.37956	4.56355	4.44544	4.71584	4.6758	4.91435	4.64292	4.70176	4.51458	4.54738	4.50132
225609_at	225609		Gm9949	predicted gene 9949	GO:0003674: molecular_function, GO:0005575: cellular_component, GO:0008150: biological_process		3	4.04289	3.89328	4.01988	3.96387	4.14711	4.16061	4.35812	4.06046	4.18484	3.88164	3.94307	3.89772
100312986_at	100312986		Gm17727	predicted gene, 17727			3	1.64817	1.48243	1.68965	1.58946	1.72014	1.8084	1.99078	1.65482	1.74603	1.65436	1.50937	1.61691
277743_at	277743	348487	Fam131c	family with sequence similarity 131, member C	GO:0003674: molecular_function, GO:0005575: cellular_component, GO:0008150: biological_process		3	4.56919	4.58226	4.68947	4.61449	4.80193	4.93331	5.0367	4.65847	4.74496	4.56759	4.53343	4.66195
117172_at	117172	337959	2310034C09Rik	RIKEN cDNA 2310034C09 gene	GO:0003674: molecular_function, GO:0005575: cellular_component, GO:0008150: biological_process		3	1.70135	1.67014	1.75925	1.62411	1.68782	1.75766	2.10448	1.84987	1.81204	1.7185	1.51362	1.67477
257996_at	257996		Olfr884	olfactory receptor 884	GO:0004984: olfactory receptor activity, GO:0007186: G-protein coupled receptor signaling pathway, GO:0007608: sensory perception of smell, GO:0016021: integral to membrane, GO:0050911: detection of chemical stimulus involved in sensory perception of smell		3	4.80084	4.75832	4.82894	4.70723	4.90341	4.91708	5.04799	4.89023	4.96769	4.83092	4.64628	4.80774
230623_at	230623		Skint11	selection and upkeep of intraepithelial T cells 11	GO:0003674: molecular_function, GO:0005575: cellular_component, GO:0008150: biological_process, GO:0016020: membrane, GO:0016021: integral to membrane		3	1.58022	1.62033	1.72734	1.55877	1.80552	1.74809	1.89861	1.91143	1.90829	1.57575	1.43083	1.74443
68725_at	68725	401097	1110032F04Rik	RIKEN cDNA 1110032F04 gene	GO:0003674: molecular_function, GO:0005575: cellular_component, GO:0008150: biological_process, GO:0016020: membrane, GO:0016021: integral to membrane		3	4.39243	4.33156	4.31041	4.26564	4.44035	4.4364	4.56628	4.52657	4.5129	4.33693	4.28357	4.34081
192650_at	192650	164633	Cabp7	calcium binding protein 7	GO:0005509: calcium ion binding, GO:0005737: cytoplasm, GO:0005794: Golgi apparatus, GO:0005886: plasma membrane, GO:0008150: biological_process, GO:0016020: membrane, GO:0016021: integral to membrane, GO:0032588: trans-Golgi network membrane, GO:0032588: trans-Golgi network membrane		3	5.10552	5.15825	5.15323	5.23848	5.33171	5.2287	5.60108	5.22929	5.2687	5.20798	5.04841	5.26634
20473_at	20473	6496	Six3	sine oculis-related homeobox 3	GO:0001654: eye development, GO:0003677: DNA binding, GO:0003700: sequence-specific DNA binding transcription factor activity, GO:0003705: RNA polymerase II distal enhancer sequence-specific DNA binding transcription factor activity, GO:0005102: receptor binding, GO:0005515: protein binding, GO:0005634: nucleus, GO:0006355: regulation of transcription, DNA-dependent, GO:0006606: protein import in…		3	5.33818	5.45789	5.23	5.33678	5.47917	5.67094	5.71526	5.41841	5.44641	5.39691	5.16045	5.4124
381983_at	381983	114783	Lmtk3	lemur tyrosine kinase 3	GO:0000166: nucleotide binding, GO:0004672: protein kinase activity, GO:0004674: protein serine/threonine kinase activity, GO:0004713: protein tyrosine kinase activity, GO:0005524: ATP binding, GO:0006468: protein phosphorylation, GO:0010923: negative regulation of phosphatase activity, GO:0016020: membrane, GO:0016021: integral to membrane, GO:0016301: kinase activity, GO:0016310: phosphorylatio…		3	4.88845	4.96549	4.95974	5.02003	5.15374	5.25989	5.26997	5.0797	5.24564	5.15583	4.86257	5.14095
54139_at	54139	3664	Irf6	interferon regulatory factor 6	GO:0000975: regulatory region DNA binding, GO:0003677: DNA binding, GO:0003700: sequence-specific DNA binding transcription factor activity, GO:0005634: nucleus, GO:0005737: cytoplasm, GO:0006351: transcription, DNA-dependent, GO:0006355: regulation of transcription, DNA-dependent, GO:0007050: cell cycle arrest, GO:0008285: negative regulation of cell proliferation, GO:0008285: negative regulatio…		3	4.18099	4.1804	4.19677	4.24058	4.29493	4.28179	4.46917	4.35442	4.59054	4.14515	4.20186	4.3944
68493_at	68493	29078	Ndufaf4	NADH dehydrogenase (ubiquinone) 1 alpha subcomplex, assembly factor 4	GO:0003674: molecular_function, GO:0005516: calmodulin binding, GO:0005739: mitochondrion, GO:0005739: mitochondrion, GO:0006916: anti-apoptosis, GO:0008284: positive regulation of cell proliferation, GO:0031966: mitochondrial membrane, GO:0032981: mitochondrial respiratory chain complex I assembly		3	8.18842	8.24559	8.19003	8.19749	8.2625	8.23901	8.44111	8.30858	8.4894	8.25243	8.15851	8.31403
223646_at	223646	93100	Naprt1	nicotinate phosphoribosyltransferase domain containing 1	GO:0004514: nicotinate-nucleotide diphosphorylase (carboxylating) activity, GO:0004516: nicotinate phosphoribosyltransferase activity, GO:0005634: nucleus, GO:0005737: cytoplasm, GO:0005794: Golgi apparatus, GO:0005829: cytosol, GO:0006979: response to oxidative stress, GO:0009435: NAD biosynthetic process, GO:0016740: transferase activity, GO:0016757: transferase activity, transferring glycosyl …		3	4.12448	4.21439	4.11037	4.21284	4.19656	4.27913	4.36278	4.22093	4.46395	4.08574	4.05038	4.32717
270106_at	270106	6137	Rpl13	ribosomal protein L13	GO:0003674: molecular_function, GO:0003735: structural constituent of ribosome, GO:0005622: intracellular, GO:0005840: ribosome, GO:0006412: translation, GO:0022625: cytosolic large ribosomal subunit, GO:0030529: ribonucleoprotein complex	03010: Ribosome	3	5.64986	5.77246	5.80126	5.81961	5.77387	5.9327	6.00317	5.8681	6.09263	5.84087	5.77179	5.89055
78772_at	78772	79802	Hhipl2	hedgehog interacting protein-like 2	GO:0003674: molecular_function, GO:0003824: catalytic activity, GO:0005575: cellular_component, GO:0005576: extracellular region, GO:0005975: carbohydrate metabolic process, GO:0008150: biological_process, GO:0016901: oxidoreductase activity, acting on the CH-OH group of donors, quinone or similar compound as acceptor, GO:0048038: quinone binding		3	2.88048	3.00092	2.93244	3.03951	3.0652	2.96949	3.16524	3.1152	3.22563	3.03666	2.83584	3.13095
75459_at	75459	644186	Syce3	synaptonemal complex central element protein 3	GO:0000801: central element, GO:0005515: protein binding, GO:0005634: nucleus, GO:0005694: chromosome, GO:0006915: apoptotic process, GO:0007049: cell cycle, GO:0007126: meiosis, GO:0007130: synaptonemal complex assembly, GO:0007131: reciprocal meiotic recombination, GO:0007283: spermatogenesis, GO:0051301: cell division		3	3.92076	3.98231	3.96346	3.94667	4.19322	4.03141	4.35876	4.31541	4.35816	3.98923	3.90586	4.31831
109978_at	109978	420	Art4	ADP-ribosyltransferase 4	GO:0003674: molecular_function, GO:0003956: NAD(P)+-protein-arginine ADP-ribosyltransferase activity, GO:0005575: cellular_component, GO:0005886: plasma membrane, GO:0006471: protein ADP-ribosylation, GO:0008150: biological_process, GO:0016020: membrane, GO:0016021: integral to membrane, GO:0016740: transferase activity, GO:0016757: transferase activity, transferring glycosyl groups, GO:0031225: …		3	3.9858	4.08832	4.03653	4.11111	4.05181	4.30365	4.18084	4.27653	4.28202	4.10871	4.03754	4.09503
258570_at	258570		Olfr1043	olfactory receptor 1043	GO:0004871: signal transducer activity, GO:0004930: G-protein coupled receptor activity, GO:0004984: olfactory receptor activity, GO:0007165: signal transduction, GO:0007186: G-protein coupled receptor signaling pathway, GO:0007608: sensory perception of smell, GO:0016021: integral to membrane, GO:0050911: detection of chemical stimulus involved in sensory perception of smell	04740: Olfactory transduction	3	1.9431	1.9855	1.86763	2.06277	2.01405	2.23187	2.19518	2.19395	2.23378	1.94125	1.96146	2.0507
100217456_at	100217456		Snord53	small nucleolar RNA, C/D box 53	GO:0003674: molecular_function, GO:0005575: cellular_component, GO:0008150: biological_process		3	7.72801	7.43633	7.61455	7.97535	7.61972	8.46108	8.40522	8.63542	8.56342	7.8492	7.63463	8.26257
83379_at	83379	152831	Klb	klotho beta	GO:0003824: catalytic activity, GO:0004553: hydrolase activity, hydrolyzing O-glycosyl compounds, GO:0005886: plasma membrane, GO:0005975: carbohydrate metabolic process, GO:0008284: positive regulation of cell proliferation, GO:0008543: fibroblast growth factor receptor signaling pathway, GO:0016020: membrane, GO:0016021: integral to membrane, GO:0017134: fibroblast growth factor binding, GO:004…		3	3.64417	3.72016	3.68943	3.76639	3.81138	4.11533	4.09584	4.09266	4.17637	3.89096	3.74922	4.15794
74694_at	74694	23329	Tbc1d30	TBC1 domain family, member 30	GO:0003674: molecular_function, GO:0005097: Rab GTPase activator activity, GO:0005575: cellular_component, GO:0005622: intracellular, GO:0005886: plasma membrane, GO:0008150: biological_process, GO:0016020: membrane, GO:0032313: regulation of Rab GTPase activity, GO:0032851: positive regulation of Rab GTPase activity		3	3.4366	3.46718	3.48078	3.50776	3.47135	3.77034	3.72747	3.63629	3.63739	3.44595	3.33098	3.63311
106042_at	106042	144165	Prickle1	prickle homolog 1 (Drosophila)	GO:0001843: neural tube closure, GO:0005515: protein binding, GO:0005634: nucleus, GO:0005737: cytoplasm, GO:0005829: cytosol, GO:0006606: protein import into nucleus, GO:0008134: transcription factor binding, GO:0008270: zinc ion binding, GO:0016020: membrane, GO:0031398: positive regulation of protein ubiquitination, GO:0031965: nuclear membrane, GO:0032436: positive regulation of proteasomal u…	04310: Wnt signaling pathway	3	4.1999	4.21338	4.13468	4.37197	4.32448	4.36679	4.29125	4.46603	4.75391	4.39281	4.25516	4.38493
73951_at	73951		4930413G21Rik	RIKEN cDNA 4930413G21 gene	GO:0003674: molecular_function, GO:0005575: cellular_component, GO:0008150: biological_process		3	3.18501	3.36427	3.13551	3.49989	3.25377	3.59374	3.48979	3.56276	3.84393	3.44729	3.37283	3.33644
76580_at	76580	142678	Mib2	mindbomb homolog 2 (Drosophila)	GO:0000151: ubiquitin ligase complex, GO:0003779: actin binding, GO:0004842: ubiquitin-protein ligase activity, GO:0004871: signal transducer activity, GO:0005737: cytoplasm, GO:0005768: endosome, GO:0005769: early endosome, GO:0007165: signal transduction, GO:0007219: Notch signaling pathway, GO:0008152: metabolic process, GO:0008270: zinc ion binding, GO:0016567: protein ubiquitination, GO:0016…		3	5.16969	5.27102	5.21244	5.36175	5.29471	5.30212	5.50288	5.36329	5.7131	5.4356	5.31318	5.36924
66612_at	66612	94103	Ormdl3	ORM1-like 3 (S. cerevisiae)	GO:0003674: molecular_function, GO:0005783: endoplasmic reticulum, GO:0006672: ceramide metabolic process, GO:0016020: membrane, GO:0016021: integral to membrane, GO:0035339: SPOTS complex		3	5.36093	5.66653	5.27476	5.97567	5.72511	5.73038	5.9676	5.98205	6.46034	5.7938	5.82477	5.919
100529075_at	100529075		Snord100	small nucleolar RNA, C/D box 100	GO:0003674: molecular_function, GO:0005575: cellular_component, GO:0008150: biological_process		3	11.1526	11.089	11.1471	11.3446	11.244	11.3804	11.5341	11.379	11.5522	11.3675	11.2882	11.5275
105732_at	105732	286077	Fam83h	family with sequence similarity 83, member H	GO:0003674: molecular_function, GO:0005575: cellular_component, GO:0008150: biological_process, GO:0031214: biomineral tissue development		3	5.62558	5.54372	5.62026	5.91142	5.87138	6.10156	6.24477	6.01403	6.31536	6.27069	5.9987	6.18012
18612_at	18612	2118	Etv4	ets variant gene 4 (E1A enhancer binding protein, E1AF)	GO:0003677: DNA binding, GO:0005622: intracellular, GO:0005634: nucleus, GO:0005730: nucleolus, GO:0008045: motor axon guidance, GO:0033600: negative regulation of mammary gland epithelial cell proliferation, GO:0045893: positive regulation of transcription, DNA-dependent, GO:0045893: positive regulation of transcription, DNA-dependent, GO:0048863: stem cell differentiation, GO:0060444: branching…		3	4.26739	4.49031	4.33241	4.54324	4.45754	4.83516	4.93583	4.77844	4.99761	4.8187	4.6205	4.75015
227630_at	227630		Lcn11	lipocalin 11	GO:0003674: molecular_function, GO:0005575: cellular_component, GO:0008150: biological_process		3	3.66646	3.814	3.63769	3.91818	3.80621	4.11318	4.05789	3.96252	4.25547	3.99349	3.95826	4.04204
100126244_at	100126244		Gm13262	predicted gene 13262			3	3.29989	3.14936	3.18632	3.3979	3.39315	3.48344	3.53228	3.26832	3.72396	3.24298	3.35382	3.49071
100217426_at	100217426		Snord49b	small nucleolar RNA, C/D box 49B	GO:0003674: molecular_function, GO:0005575: cellular_component, GO:0008150: biological_process		3	9.57695	9.51413	9.40882	9.72491	9.63183	9.85197	9.78305	9.74173	10.0266	9.61945	9.7202	9.94106
672682_at	672682		Gm9573	predicted gene 9573	GO:0003674: molecular_function, GO:0005886: plasma membrane, GO:0010812: negative regulation of cell-substrate adhesion, GO:0022408: negative regulation of cell-cell adhesion		3	3.44091	3.38107	3.4121	3.64699	3.63482	3.8456	3.63551	3.37655	3.83687	3.62532	3.5077	3.56628
244334_at	244334		Defb8	defensin beta 8	GO:0005576: extracellular region, GO:0006952: defense response, GO:0042742: defense response to bacterium		3	1.46291	1.49068	1.7152	1.98469	1.78851	2.0639	1.79405	1.60376	2.19834	1.86289	1.62302	1.92273
20273_at	20273	6334	Scn8a	sodium channel, voltage-gated, type VIII, alpha	GO:0000166: nucleotide binding, GO:0001518: voltage-gated sodium channel complex, GO:0001518: voltage-gated sodium channel complex, GO:0005216: ion channel activity, GO:0005244: voltage-gated ion channel activity, GO:0005248: voltage-gated sodium channel activity, GO:0005248: voltage-gated sodium channel activity, GO:0005272: sodium channel activity, GO:0005524: ATP binding, GO:0005886: plasma me…		3	3.35401	3.12488	3.09561	3.5439	3.38204	3.95397	3.3939	3.44608	3.82837	3.41902	3.2761	3.70292
225443_at	225443	389336	Gm94	predicted gene 94	GO:0003674: molecular_function, GO:0005575: cellular_component, GO:0005576: extracellular region, GO:0008150: biological_process		3	2.81106	2.60532	2.82313	2.87742	2.88067	2.97708	2.9383	2.83896	3.17004	2.87742	2.68039	2.73998
100217437_at	100217437		Snord99	small nucleolar RNA, C/D box 99	GO:0003674: molecular_function, GO:0005575: cellular_component, GO:0008150: biological_process		3	7.18578	6.5767	6.99421	7.12946	6.8227	7.51761	7.63632	7.25148	7.88147	7.3532	6.7679	7.10612
229791_at	229791	9890	D3Bwg0562e	DNA segment, Chr 3, Brigham & Women's Genetics 0562 expressed	GO:0003824: catalytic activity, GO:0005887: integral to plasma membrane, GO:0007409: axonogenesis, GO:0008152: metabolic process, GO:0008195: phosphatidate phosphatase activity, GO:0009897: external side of plasma membrane, GO:0016020: membrane, GO:0016021: integral to membrane, GO:0016311: dephosphorylation, GO:0016787: hydrolase activity, GO:0042577: lipid phosphatase activity, GO:0046839: phos…		3	3.97451	3.81206	3.86626	4.19203	4.04113	4.06435	4.14741	3.96948	4.1984	3.9329	3.81262	4.02676
68468_at	68468	80740	Ly6g6c	lymphocyte antigen 6 complex, locus G6C	GO:0003674: molecular_function, GO:0005575: cellular_component, GO:0005886: plasma membrane, GO:0008150: biological_process, GO:0016020: membrane, GO:0031225: anchored to membrane		3	5.14325	4.83153	4.71806	5.11593	5.0071	5.26283	5.15257	4.92209	5.30322	4.95222	4.76282	5.0394
16535_at	16535	3784	Kcnq1	potassium voltage-gated channel, subfamily Q, member 1	GO:0005216: ion channel activity, GO:0005244: voltage-gated ion channel activity, GO:0005249: voltage-gated potassium channel activity, GO:0005267: potassium channel activity, GO:0005516: calmodulin binding, GO:0005886: plasma membrane, GO:0005887: integral to plasma membrane, GO:0006349: regulation of gene expression by genetic imprinting, GO:0006810: transport, GO:0006811: ion transport, GO:000…	04971: Gastric acid secretion, 04972: Pancreatic secretion, 04974: Protein digestion and absorption	3	3.94324	3.73566	3.58768	3.98502	4.00245	3.99678	4.0346	3.8711	4.24451	3.95091	3.60892	4.03275
14190_at	14190	10875	Fgl2	fibrinogen-like protein 2	GO:0005102: receptor binding, GO:0005576: extracellular region, GO:0005615: extracellular space, GO:0007165: signal transduction, GO:0019835: cytolysis		3	5.02567	4.96214	4.80155	4.97726	4.99015	4.9698	5.00488	5.08147	5.23838	4.99795	4.7171	4.9145
327747_at	327747	728464	9030224M15Rik	RIKEN cDNA 9030224M15 gene	GO:0003674: molecular_function, GO:0005575: cellular_component, GO:0005576: extracellular region, GO:0008150: biological_process, GO:0008168: methyltransferase activity, GO:0016740: transferase activity, GO:0032259: methylation		3	4.48344	4.41804	4.34546	4.64448	4.62928	4.60223	4.70033	4.67399	4.82497	4.61939	4.39081	4.51454
20418_at	20418	53358	Shc3	src homology 2 domain-containing transforming protein C3	GO:0005515: protein binding, GO:0005622: intracellular, GO:0007611: learning or memory, GO:0035249: synaptic transmission, glutamatergic, GO:0035556: intracellular signal transduction	04012: ErbB signaling pathway, 04062: Chemokine signaling pathway, 04510: Focal adhesion, 04650: Natural killer cell mediated cytotoxicity, 04722: Neurotrophin signaling pathway, 04910: Insulin signaling pathway, 05100: Bacterial invasion of epithelial cells, 05214: Glioma, 05220: Chronic myeloid leukemia	3	3.65088	3.65342	3.31571	3.82965	3.69662	3.83955	3.76665	3.81497	4.01301	3.80424	3.53671	3.6561
100502831_at	100502831	386675	Gm19402	predicted gene, 19402			3	4.14644	3.9773	3.99266	4.14015	4.23379	4.30744	4.03349	4.23583	4.5133	3.96063	4.11332	4.16315
13608_at	13608	10913	Edar	ectodysplasin-A receptor	GO:0001942: hair follicle development, GO:0001942: hair follicle development, GO:0004872: receptor activity, GO:0005886: plasma membrane, GO:0006915: apoptotic process, GO:0007165: signal transduction, GO:0007275: multicellular organismal development, GO:0016020: membrane, GO:0016021: integral to membrane, GO:0030154: cell differentiation, GO:0042346: positive regulation of NF-kappaB import into …	04060: Cytokine-cytokine receptor interaction	3	3.71284	3.79415	3.86639	3.84947	3.85439	4.1595	3.97135	3.95041	4.31432	3.67229	3.76767	3.84694
381002_at	381002		Gm5144	predicted gene 5144			3	4.41558	4.40304	4.4767	4.5882	4.58711	4.69901	4.6004	4.56902	4.73529	4.41493	4.57745	4.4926
259066_at	259066	341152	Olfr520	olfactory receptor 520	GO:0004871: signal transducer activity, GO:0004930: G-protein coupled receptor activity, GO:0004984: olfactory receptor activity, GO:0007165: signal transduction, GO:0007186: G-protein coupled receptor signaling pathway, GO:0007608: sensory perception of smell, GO:0016021: integral to membrane, GO:0050911: detection of chemical stimulus involved in sensory perception of smell	04740: Olfactory transduction	3	1.97029	2.26019	2.18141	2.31134	2.25208	2.37665	2.26019	2.25688	2.55512	2.00466	2.26688	2.27494
19202_at	19202		Rhox6	reproductive homeobox 6	GO:0003677: DNA binding, GO:0005575: cellular_component, GO:0005634: nucleus, GO:0008150: biological_process		3	4.43553	4.74965	4.72515	4.93272	4.80336	4.9966	4.75513	4.86308	5.11319	4.61649	4.88515	4.66839
330146_at	330146		4930458A03Rik	RIKEN cDNA 4930458A03 gene			3	4.30102	4.23325	4.32024	4.47427	4.3296	4.66084	4.47291	4.63901	4.43841	4.21365	4.51288	4.41723
619314_at	619314		B020014A21Rik	RIKEN cDNA B020014A21 gene			3	2.93073	3.06357	2.84102	3.27278	3.12576	3.44905	3.05274	3.36174	3.3474	2.77853	3.29973	3.06357
18503_at	18503	5075	Pax1	paired box gene 1	GO:0001501: skeletal system development, GO:0001501: skeletal system development, GO:0001756: somitogenesis, GO:0003677: DNA binding, GO:0003700: sequence-specific DNA binding transcription factor activity, GO:0005634: nucleus, GO:0005667: transcription factor complex, GO:0006351: transcription, DNA-dependent, GO:0006355: regulation of transcription, DNA-dependent, GO:0007275: multicellular organ…		3	3.65963	3.76748	3.57439	3.98386	3.96824	4.0556	3.9223	3.83881	4.07282	3.72862	4.07334	4.07851
791288_at	791288		Gm9881	predicted gene 9881	GO:0003674: molecular_function, GO:0005575: cellular_component, GO:0008150: biological_process		3	3.70049	3.64027	3.65517	3.94964	4.05813	4.13785	4.03537	3.95027	4.10152	3.64184	4.13563	3.99704
74401_at	74401	145645	4933406J08Rik	RIKEN cDNA 4933406J08 gene	GO:0003674: molecular_function, GO:0005575: cellular_component, GO:0008150: biological_process		3	2.32794	2.37537	2.32671	2.48702	2.51365	2.58301	2.45255	2.4058	2.61261	2.39428	2.51232	2.48132
14829_at	14829	2925	Grpr	gastrin releasing peptide receptor	GO:0004871: signal transducer activity, GO:0004930: G-protein coupled receptor activity, GO:0004946: bombesin receptor activity, GO:0005515: protein binding, GO:0005886: plasma membrane, GO:0007165: signal transduction, GO:0007186: G-protein coupled receptor signaling pathway, GO:0007611: learning or memory, GO:0016020: membrane, GO:0016021: integral to membrane, GO:0031989: bombesin receptor sig…	04020: Calcium signaling pathway, 04080: Neuroactive ligand-receptor interaction	3	3.22305	3.15357	3.10093	3.39465	3.44621	3.45144	3.25729	3.16335	3.49258	3.15564	3.38567	3.26547
16502_at	16502	3746	Kcnc1	potassium voltage gated channel, Shaw-related subfamily, member 1	GO:0005216: ion channel activity, GO:0005244: voltage-gated ion channel activity, GO:0005249: voltage-gated potassium channel activity, GO:0005267: potassium channel activity, GO:0006810: transport, GO:0006811: ion transport, GO:0006813: potassium ion transport, GO:0008076: voltage-gated potassium channel complex, GO:0016020: membrane, GO:0016021: integral to membrane, GO:0030673: axolemma, GO:00…		3	3.6681	3.94564	3.72015	4.04135	3.9265	3.91372	3.83334	4.17825	4.17928	3.72262	4.03014	3.83966
12372_at	12372	844	Casq1	calsequestrin 1	GO:0005509: calcium ion binding, GO:0005622: intracellular, GO:0005737: cytoplasm, GO:0005739: mitochondrion, GO:0005794: Golgi apparatus, GO:0006937: regulation of muscle contraction, GO:0007029: endoplasmic reticulum organization, GO:0009408: response to heat, GO:0010880: regulation of release of sequestered calcium ion into cytosol by sarcoplasmic reticulum, GO:0010880: regulation of release o…		3	2.85797	3.05677	2.86698	3.22837	3.24748	3.21139	2.96039	3.2399	3.26234	3.04967	3.15013	3.05725
74463_at	74463	90332	Exoc3l2	exocyst complex component 3-like 2	GO:0003674: molecular_function, GO:0005575: cellular_component, GO:0008150: biological_process		3	5.43982	5.80537	5.38334	5.77759	5.74154	5.71219	5.73732	5.70799	5.90237	5.51966	5.53969	5.64661
74951_at	74951		4930502A04Rik	RIKEN cDNA 4930502A04 gene			3	3.773	4.01898	3.54332	3.90938	4.01195	3.98552	3.89408	4.07394	4.2934	3.89276	3.86113	3.93231
353326_at	353326	388015	Rtl1	retrotransposon-like 1	GO:0003674: molecular_function, GO:0007275: multicellular organismal development, GO:0016020: membrane, GO:0016021: integral to membrane		3	3.76867	3.7611	4.1572	4.50859	4.62436	4.2166	4.65948	4.20488	4.71588	3.71475	4.24394	4.41645
77701_at	77701	286256	Lcn12	lipocalin 12	GO:0001972: retinoic acid binding, GO:0005215: transporter activity, GO:0005575: cellular_component, GO:0005576: extracellular region, GO:0006810: transport, GO:0008150: biological_process		3	4.16776	4.19249	4.27224	4.59519	4.40717	4.37672	4.51888	4.38254	4.53988	4.11324	4.41889	4.43191
258633_at	258633		Olfr1153	olfactory receptor 1153	GO:0004871: signal transducer activity, GO:0004930: G-protein coupled receptor activity, GO:0004984: olfactory receptor activity, GO:0007165: signal transduction, GO:0007186: G-protein coupled receptor signaling pathway, GO:0007608: sensory perception of smell, GO:0016021: integral to membrane, GO:0050911: detection of chemical stimulus involved in sensory perception of smell	04740: Olfactory transduction	3	2.55389	2.57765	2.47274	2.96312	2.9383	3.05225	3.09507	2.66033	2.75446	2.4503	2.70631	3.13591
14526_at	14526		Gcg	glucagon	GO:0005179: hormone activity, GO:0005576: extracellular region, GO:0005615: extracellular space, GO:0005615: extracellular space, GO:0005622: intracellular, GO:0005737: cytoplasm, GO:0007188: adenylate cyclase-modulating G-protein coupled receptor signaling pathway, GO:0010737: protein kinase A signaling cascade, GO:0010800: positive regulation of peptidyl-threonine phosphorylation, GO:0030819: p…		3	3.99966	4.08189	4.06277	4.25102	4.2356	4.31923	4.38961	4.13742	4.31715	4.14486	4.22284	4.31371
100038912_at	100038912		Ceacam-ps1	carcinoembryonic antigen-related cell adhesion molecule pseudogene 1			3	4.01897	4.19694	4.11732	4.27803	4.38789	4.33436	4.40521	4.34536	4.30287	4.01897	4.2095	4.26616
26422_at	26422	26960	Nbea	neurobeachin	GO:0005622: intracellular, GO:0005622: intracellular, GO:0005802: trans-Golgi network, GO:0005829: cytosol, GO:0005886: plasma membrane, GO:0006605: protein targeting, GO:0006892: post-Golgi vesicle-mediated transport, GO:0008104: protein localization, GO:0012505: endomembrane system, GO:0016020: membrane, GO:0019901: protein kinase binding, GO:0030054: cell junction, GO:0045202: synapse, GO:0045…		3	2.832	2.84857	2.82918	2.9683	2.90416	2.9631	3.02724	3.00077	2.98388	2.82562	2.90627	2.9229
109254_at	109254	84830	9530008L14Rik	RIKEN cDNA 9530008L14 gene	GO:0003674: molecular_function, GO:0005575: cellular_component, GO:0005886: plasma membrane, GO:0008150: biological_process, GO:0016020: membrane, GO:0016021: integral to membrane		3	2.96516	2.9165	2.90776	2.99457	3.02878	3.10755	3.21605	3.06697	3.05157	2.82896	2.95428	3.05918
619290_at	619290		A230072I06Rik	RIKEN cDNA A230072I06 gene	GO:0003674: molecular_function, GO:0005575: cellular_component, GO:0008150: biological_process		3	3.91782	3.9785	3.81611	4.0294	4.05818	4.19527	4.36522	4.01606	3.99282	3.62361	3.9605	4.05527
12579_at	12579	1030	Cdkn2b	cyclin-dependent kinase inhibitor 2B (p15, inhibits CDK4)	GO:0000079: regulation of cyclin-dependent protein kinase activity, GO:0000086: G2/M transition of mitotic cell cycle, GO:0004861: cyclin-dependent protein kinase inhibitor activity, GO:0005634: nucleus, GO:0005737: cytoplasm, GO:0007049: cell cycle, GO:0007050: cell cycle arrest, GO:0008285: negative regulation of cell proliferation, GO:0016301: kinase activity, GO:0016310: phosphorylation, GO:0…	04110: Cell cycle, 04350: TGF-beta signaling pathway, 05200: Pathways in cancer, 05222: Small cell lung cancer	3	5.53722	5.40709	5.47405	5.66205	5.60364	5.4895	5.91399	5.48878	5.76636	5.31698	5.51963	5.33264
258732_at	258732		Olfr494	olfactory receptor 494	GO:0004871: signal transducer activity, GO:0004930: G-protein coupled receptor activity, GO:0004984: olfactory receptor activity, GO:0005886: plasma membrane, GO:0007165: signal transduction, GO:0007186: G-protein coupled receptor signaling pathway, GO:0007186: G-protein coupled receptor signaling pathway, GO:0007608: sensory perception of smell, GO:0016020: membrane, GO:0016021: integral to memb…	04740: Olfactory transduction	3	2.03557	1.84813	1.86161	2.11631	2.08557	1.98786	2.1938	1.95989	2.08557	1.60352	1.91571	1.78213
72386_at	72386		2610035D17Rik	RIKEN cDNA 2610035D17 gene	GO:0003674: molecular_function, GO:0005575: cellular_component, GO:0008150: biological_process		3	3.84122	3.98932	3.78274	4.11293	4.16458	4.14406	4.52373	4.30821	4.39665	3.53231	3.99873	4.02098
104110_at	104110	196883	Adcy4	adenylate cyclase 4	GO:0000166: nucleotide binding, GO:0004016: adenylate cyclase activity, GO:0004016: adenylate cyclase activity, GO:0005524: ATP binding, GO:0005622: intracellular, GO:0005622: intracellular, GO:0005737: cytoplasm, GO:0005886: plasma membrane, GO:0006171: cAMP biosynthetic process, GO:0006171: cAMP biosynthetic process, GO:0007188: adenylate cyclase-modulating G-protein coupled receptor signaling …	00230: Purine metabolism, 04020: Calcium signaling pathway, 04062: Chemokine signaling pathway, 04114: Oocyte meiosis, 04270: Vascular smooth muscle contraction, 04540: Gap junction, 04742: Taste transduction, 04912: GnRH signaling pathway, 04914: Progesterone-mediated oocyte maturation, 04916: Melanogenesis, 04970: Salivary secretion, 04971: Gastric acid secretion, 04972: Pancreatic secretion, 0…	3	3.81671	3.80188	3.67157	3.98555	3.88673	3.85513	4.17973	4.03868	4.05157	3.49267	3.92168	3.7025
381157_at	381157	80000	Greb1l	growth regulation by estrogen in breast cancer-like	GO:0003674: molecular_function, GO:0005575: cellular_component, GO:0008150: biological_process, GO:0016020: membrane, GO:0016021: integral to membrane		3	4.05187	3.93878	3.93869	4.11729	4.07751	3.98167	4.32674	4.1243	4.18233	3.80462	4.0909	4.09701
17076_at	17076	4065	Ly75	lymphocyte antigen 75	GO:0006897: endocytosis, GO:0009897: external side of plasma membrane, GO:0016020: membrane, GO:0016021: integral to membrane, GO:0030246: carbohydrate binding		3	3.27629	3.27662	3.07874	3.48961	3.43436	3.27494	3.51807	3.32613	3.47171	3.1698	3.37348	3.41175
100504404_at	100504404	3122	H2-Ea-ps	histocompatibility 2, class II antigen E alpha, pseudogene			3	3.48761	3.40285	3.27459	3.72119	3.44186	3.42215	3.77453	3.60086	3.55663	3.29598	3.5255	3.45797
72267_at	72267	80131	Lrrc8e	leucine rich repeat containing 8 family, member E	GO:0003674: molecular_function, GO:0005575: cellular_component, GO:0008150: biological_process, GO:0016020: membrane, GO:0016021: integral to membrane		3	4.18081	4.12946	4.10839	4.43531	4.41233	4.23211	4.39678	4.23327	4.22803	3.93947	4.28079	4.0888
638566_at	638566		Trav13-2	T cell receptor alpha variable 13-2			3	6.88594	6.72648	6.74903	7.02074	6.9363	6.88168	6.93454	6.89608	6.88944	6.53933	6.88932	6.82461
100041032_at	100041032		Gm3106	predicted gene 3106	GO:0003674: molecular_function, GO:0005575: cellular_component, GO:0008150: biological_process		3	1.20601	1.34205	1.18021	1.31615	1.60092	1.31731	1.35684	1.39964	1.46265	1.22129	1.27108	1.36913
18159_at	18159	4880	Nppc	natriuretic peptide type C	GO:0001503: ossification, GO:0003418: growth plate cartilage chondrocyte differentiation, GO:0003419: growth plate cartilage chondrocyte proliferation, GO:0005102: receptor binding, GO:0005102: receptor binding, GO:0005179: hormone activity, GO:0005184: neuropeptide hormone activity, GO:0005576: extracellular region, GO:0005615: extracellular space, GO:0006182: cGMP biosynthetic process, GO:00061…		3	4.83817	4.79914	4.81491	4.89453	5.00338	4.85728	4.90668	4.98772	5.02363	4.6881	4.86233	4.86959
12837_at	12837	1295	Col8a1	collagen, type VIII, alpha 1	GO:0001525: angiogenesis, GO:0005576: extracellular region, GO:0005578: proteinaceous extracellular matrix, GO:0005581: collagen, GO:0005604: basement membrane, GO:0007155: cell adhesion, GO:0010811: positive regulation of cell-substrate adhesion, GO:0048593: camera-type eye morphogenesis, GO:0050673: epithelial cell proliferation		3	4.19407	4.30246	4.19416	4.34189	4.45916	4.33379	4.42705	4.44218	4.53896	4.05658	4.3633	4.32034
66195_at	66195		Lce1g	late cornified envelope 1G	GO:0005515: protein binding, GO:0005575: cellular_component, GO:0008150: biological_process		3	1.18402	1.33742	1.33138	1.56935	1.52712	1.30399	1.31611	1.54281	1.73796	1.13993	1.3852	1.31365
56426_at	56426	11235	Pdcd10	programmed cell death 10	GO:0001525: angiogenesis, GO:0005737: cytoplasm, GO:0005794: Golgi apparatus, GO:0005829: cytosol, GO:0005886: plasma membrane, GO:0006915: apoptotic process, GO:0008284: positive regulation of cell proliferation, GO:0016020: membrane, GO:0042803: protein homodimerization activity, GO:0043066: negative regulation of apoptotic process, GO:0043406: positive regulation of MAP kinase activity, GO:004…		3	6.95759	7.11505	7.21048	7.40726	7.38562	7.03211	7.24802	7.29271	7.45447	7.13563	7.17002	7.14201
18815_at	18815	5340	Plg	plasminogen	GO:0003824: catalytic activity, GO:0004175: endopeptidase activity, GO:0004252: serine-type endopeptidase activity, GO:0005576: extracellular region, GO:0005615: extracellular space, GO:0006508: proteolysis, GO:0006915: apoptotic process, GO:0006917: induction of apoptosis, GO:0007596: blood coagulation, GO:0007599: hemostasis, GO:0008233: peptidase activity, GO:0008236: serine-type peptidase act…	04080: Neuroactive ligand-receptor interaction, 04610: Complement and coagulation cascades, 05150: Staphylococcus aureus infection	3	3.81112	3.8296	3.62504	3.89179	4.00129	4.05706	4.00133	4.00133	4.34378	3.64472	4.02359	3.80776
100526463_at	100526463		Mir3058	microRNA 3058			3	7.15959	7.14503	7.07095	7.30483	7.19593	7.27546	7.34617	7.33161	7.44279	7.16392	7.2895	7.17689
100628603_at	100628603		Mir5134	microRNA 5134			3	4.09176	4.1014	4.0362	4.50162	4.35151	4.50162	4.59342	4.14814	4.7695	4.05038	4.6568	4.21298
81913_at	81913		Bambi-ps1	BMP and activin membrane-bound inhibitor, pseudogene (Xenopus laevis)			3	5.05337	5.18994	4.88654	5.29366	5.41465	5.35903	5.51853	5.22432	5.68123	5.16384	5.49429	5.28675
330323_at	330323	84182	Fam188b	family with sequence similarity 188, member B	GO:0003674: molecular_function, GO:0005575: cellular_component, GO:0008150: biological_process		3	3.94407	4.00541	3.83277	4.1019	4.21268	3.99115	4.19285	4.11306	4.18081	3.9879	4.16377	3.92446
628327_at	628327		Gm6867	predicted gene 6867			3	3.75724	3.68341	3.605	3.98078	3.97133	3.7584	4.12922	3.83506	3.94265	3.62884	3.92188	3.64363
170725_at	170725	388743	Capn8	calpain 8	GO:0004198: calcium-dependent cysteine-type endopeptidase activity, GO:0005509: calcium ion binding, GO:0005622: intracellular, GO:0005737: cytoplasm, GO:0005794: Golgi apparatus, GO:0006508: proteolysis, GO:0008233: peptidase activity, GO:0008234: cysteine-type peptidase activity, GO:0016787: hydrolase activity		3	3.29179	3.43577	3.38211	3.33243	3.52298	3.45533	3.67459	3.60856	3.63303	3.31063	3.57084	3.37754
100039596_at	100039596	100129654	Tcf24	transcription factor 24	GO:0003674: molecular_function, GO:0005575: cellular_component, GO:0008150: biological_process		3	4.13466	4.232	4.10784	4.16956	4.3857	4.14558	4.4019	4.33833	4.4309	4.07691	4.31344	4.12564
100038504_at	100038504		Gm10369	predicted gene 10369	GO:0003674: molecular_function, GO:0005575: cellular_component, GO:0008150: biological_process		3	3.97228	4.14868	3.95183	4.15928	4.28453	4.19313	4.25509	4.27122	4.40165	4.18905	4.36564	4.13273
13648_at	13648	354	Klk1b9	kallikrein 1-related peptidase b9	GO:0003824: catalytic activity, GO:0004252: serine-type endopeptidase activity, GO:0006508: proteolysis, GO:0008233: peptidase activity, GO:0008236: serine-type peptidase activity, GO:0016787: hydrolase activity		3	2.68174	2.68119	2.65955	2.89708	3.04464	2.90257	2.95281	3.07386	3.12582	2.86084	3.11633	2.62365
667414_at	667414		Gm8618	predicted gene 8618	GO:0003674: molecular_function, GO:0005575: cellular_component, GO:0005840: ribosome, GO:0008150: biological_process, GO:0030529: ribonucleoprotein complex		3	10.4997	10.5799	10.4682	10.6866	10.7758	10.5262	10.8115	10.6606	10.6714	10.6419	10.6262	10.6154
100042335_at	100042335		Rps15a-ps5	ribosomal protein S15A, pseudogene 5			3	6.94449	6.96636	6.90349	7.25109	7.38419	6.89929	7.28434	7.26349	7.39089	7.20289	7.10392	7.20389
22704_at	22704	80818	Zfp46	zinc finger protein 46	GO:0003676: nucleic acid binding, GO:0003677: DNA binding, GO:0005622: intracellular, GO:0005634: nucleus, GO:0005737: cytoplasm, GO:0006351: transcription, DNA-dependent, GO:0006355: regulation of transcription, DNA-dependent, GO:0008270: zinc ion binding, GO:0046872: metal ion binding		3	7.34067	7.23167	7.18635	7.56415	7.58734	7.26352	7.527	7.53673	7.46974	7.44203	7.41163	7.49445
[truncated: 1,015 more rows]
